# Supplementary material for: Diet suppresses glioblastoma initiation in mice by maintaining quiescence of mutation-bearing neural stem cells
Source: Dev Cell. 2023 May 22;58(10):836–846.e6. doi: 10.1016/j.devcel.2023.03.021 (PMC10618406; doi:10.1016/j.devcel.2023.03.021)
Supplement: Table S1. DEseq2 analysis, normalized and raw RNA-seq counts reported in this study, related to Figures 2C, 2D, and S2A [file mmc2.csv]

#DEseq2 analysis, normalised and raw RNA-seq counts reporterd in this study
#ID: Unique gene identifier
#Codega, Llorens-Bobadilla,Mirzak: genes annotation to qNSC or aNSC from three studies (see text)
#Clusters: Gene cluster assignement as on Figure 2c
#log2ratio: DEseq2 log2 ratios
#padj: DEseq2 adjusted p-values
#NC: DEseq2 normalised counts
#RC: Raw sequencing counts
#Experiment key: wt NSCs alone (WT.AL), wt NSCs in co-culture (WT.CO), p53-/- NSCs alone (KO.AL), p53-/- NSCs in co-culture (KO.CO)
#Each experiments has a unique code starting with GP, CP, GC, CC and followed by a number. Experiments with identical numbers are paired.
ID	Codega	Llorens-Bobadilla	Mirzak	Clusters	log2ratio_WT.CO/WT.AL	log2ratio_KO.CO/KO.AL	log2ratio_KO.AL/WT.AL	log2ratio_KO.CO/WT.CO	padj_WT.CO/WT.AL	padj_KO.CO/KO.AL	padj_KO.AL/WT.AL	padj_KO.CO/WT.CO	NC_WT.AL_GP17_9	NC_WT.CO_GC17_9	NC_KO.AL_CP17_9	NC_KO.CO_CC17_9	NC_WT.AL_GP25_9	NC_WT.CO_GC25_9	NC_KO.AL_CP25_9	NC_KO.CO_CC25_9	NC_WT.AL_GP1_10	NC_WT.CO_GC1_10	NC_KO.AL_CP1_10	NC_KO.CO_CC1_10	RC_WT.AL_GP17_9	RC_WT.CO_GC17_9	RC_KO.AL_CP17_9	RC_KO.CO_CC17_9	RC_WT.AL_GP25_9	RC_WT.CO_GC25_9	RC_KO.AL_CP25_9	RC_.CO_CC25_9	RC_WT.AL_GP1_10	RC_WT.CO_GC1_10	RC_KO.AL_CP1_10	RC_KO.CO_CC1_10
0610007P14Rik	.	.	.	.	-0.189262997	-0.669848082	0.657024615	0.176439639	0.288750776	4.32E-05	0.000266387	0.453535627	1214.80041	1258.329286	1850.415061	1132.752637	1447.983605	1229.396129	1999.177366	1486.105607	1475.821449	1143.609675	2681.679991	1485.185097	903	1048	1781	1033	1332	1233	2035	1351	1334	983	2264	1310
0610009B22Rik	.	.	.	.	0.147184246	-0.058956943	0.153501011	-0.052640129	0.389802928	0.749328681	0.425400592	0.819791736	435.8752302	485.0811368	467.5388981	422.1778948	419.6108645	427.7460985	397.8706797	435.6016436	355.1264505	426.9631236	480.9019772	433.0845091	324	404	450	385	386	429	405	396	321	367	406	382
0610009L18Rik	.	.	.	.	0.397566801	0.249387625	-0.270251835	-0.418431068	0.392492824	0.621651443	0.657389976	0.4307891	48.43058113	64.83757769	50.90979112	42.76607246	35.87346769	55.83632055	25.54231524	48.40018263	38.72095255	40.71855403	24.8742402	29.47695611	36	54	49	39	33	56	26	44	35	35	21	26
0610009O20Rik	.	.	qNSC	.	-0.001105031	0.037562795	0.112793809	0.151461693	0.911466528	0.80544946	0.477909017	0.304914449	1069.508667	1180.284053	1351.706903	1456.239596	1289.270687	1283.238296	1437.246431	1405.805304	1455.907816	1353.019381	1340.839996	1377.480834	795	983	1301	1328	1186	1287	1463	1278	1316	1163	1132	1215
0610010B08Rik	.	.	.	.	1.843323773	-1.880806148	1.799954765	-1.924212743	0.792450713	0.422419494	NA	NA	0	3.602087649	0	0	1.087074779	0.997077153	0.98239674	1.100004151	0	0	3.553462886	0	0	3	0	0	1	1	1	1	0	0	3	0
0610010F05Rik	.	.	.	.	-0.566880567	-0.408519612	0.17438806	0.332749335	0.018795407	0.114549442	0.629554827	0.294123525	1179.822768	689.1994369	1059.754836	664.5189721	1013.153694	656.0767665	1102.249142	917.4034616	1150.565447	912.0956102	1612.087663	1260.706738	877	574	1020	606	932	658	1122	834	1040	784	1361	1112
0610010K14Rik	.	.	.	.	-0.166141073	-0.215760214	0.31063733	0.261018279	0.323017479	0.169051375	0.071852132	0.14512285	556.951683	483.8804409	858.1936218	632.7185593	689.2054096	634.1410691	769.2166474	742.5028017	650.5120028	572.3865309	727.275404	653.0279508	414	403	826	577	634	636	783	675	588	492	614	576
0610011F06Rik	.	.	.	.	0.338478106	-0.071597685	0.252031316	-0.158044419	0.05285354	0.748288718	0.247848079	0.500617923	234.0811421	322.9871926	298.1859194	304.845337	284.813592	339.0062319	333.0324949	324.5012244	279.8971713	350.1795646	322.180635	277.7636249	174	269	287	278	262	340	339	295	253	301	272	245
0610012G03Rik	.	.	.	.	0.193552619	-0.242395179	0.117109484	-0.318838278	0.154514639	0.066311872	0.514473734	0.027832833	543.4987438	625.5625551	670.1390872	581.1799591	652.2448672	762.7640218	652.3114353	565.4021334	591.8774175	656.1504135	618.3025421	494.3058795	404	521	645	530	600	765	664	514	535	564	522	436
0610030E20Rik	.	.	.	.	-0.244996341	-0.060320245	0.17945687	0.364133138	0.178837728	0.806615329	0.485928573	0.099367323	482.9605174	420.2435591	466.4999227	573.5039974	515.2734451	391.851321	609.0859788	531.3020047	656.0435675	586.347178	801.8981246	693.8421978	359	350	449	523	474	393	620	483	593	504	677	612
0610031J06Rik	.	.	.	.	0.812726703	0.605611596	-0.132820788	-0.339935826	2.02E-06	0.000696104	0.625638324	0.122257297	1156.952771	2239.297822	1272.744778	2105.406644	1233.829874	2325.18392	1194.594436	1666.506288	1243.495733	1819.537671	845.7241668	1272.044029	860	1865	1225	1920	1135	2332	1216	1515	1124	1564	714	1122
0610037L13Rik	.	.	.	.	-0.00971491	-0.223358274	0.050154968	-0.163488335	1	0.082951126	0.799320768	0.307300702	785.6516494	768.4453652	929.8829195	732.5060617	888.1400941	883.4103573	893.9810334	811.8030632	878.4124664	884.174316	819.665439	721.0516957	584	640	895	668	817	886	910	738	794	760	692	636
0610038B21Rik	.	.	.	.	1.961846468	-0.672998667	2.19824406	-0.436622796	0.375853078	0.703285121	NA	NA	0	6.003479416	5.194876645	5.482829803	1.087074779	2.991231458	2.94719022	1.100004151	1.10631293	0	2.368975257	0	0	5	5	5	1	3	3	1	1	0	2	0
0610039K10Rik	.	.	.	.	0.49570095	-0.552772994	0.516048185	-0.532435436	1	0.783092568	NA	NA	0	1.200695883	2.077950658	3.289697882	3.261224336	4.985385764	0.98239674	0	1.10631293	0	3.553462886	1.133729081	0	1	2	3	3	5	1	0	1	0	3	1
0610040B10Rik	.	.	.	.	0.319285015	0.732893429	-1.01364151	-0.600032895	0.397547063	0.040244525	0.008144136	0.10683488	59.19293249	72.04175299	25.97438323	39.47637458	47.83129026	58.82755201	15.71834784	38.50014527	34.29570083	44.2087158	28.42770309	37.41305968	44	60	25	36	44	59	16	35	31	38	24	33
0610040F04Rik	.	.	.	.	0.543754104	1.859394112	-0.094366062	1.221268104	1	0.326723863	NA	NA	0	1.200695883	1.038975329	1.096565961	2.174149557	0.997077153	0	2.200008301	0	1.163387258	1.184487629	4.534916325	0	1	1	1	2	1	0	2	0	1	1	4
0610040J01Rik	.	.	qNSC	cl2	2.008149384	1.959574088	0.010966614	-0.03760954	0.000172805	0.000201903	0.992643807	0.966086665	8.071763521	37.22157238	13.50667928	58.11799591	15.2190469	56.83339771	11.78876088	40.70015357	7.74419051	31.41145596	5.922438143	23.80831071	6	31	13	53	14	57	12	37	7	27	5	21
0610043K17Rik	.	.	.	.	2.192887025	3.717717976	-1.1019022	0.422950875	1	NA	NA	NA	1.34529392	4.802783533	0	1.096565961	0	0.997077153	0	5.500020753	0	0	0	1.133729081	1	4	0	1	0	1	0	5	0	0	0	1
1110001J03Rik	.	.	.	.	0.192660532	-0.147184599	0.477966578	0.138121637	0.445750333	0.61794582	0.09345683	0.703812126	339.0140679	413.0393838	560.0077023	508.8066057	372.8666491	443.699333	423.4129949	437.8016519	313.0865592	314.1145596	444.1828607	342.3861826	252	344	539	464	343	445	431	398	283	270	375	302
1110002L01Rik	.	.	.	.	-0.51864036	-0.392732958	0.157133986	0.283041523	0.012313536	0.061557911	0.591991643	0.290645266	390.1352369	228.1322178	369.8752171	279.62432	217.4149557	192.4358905	267.2119133	209.0007886	281.0034842	197.7758338	350.6083381	263.0251469	290	190	356	255	200	193	272	190	254	170	296	232
1110004E09Rik	.	.	.	.	-0.039843506	-0.560342552	0.197616941	-0.322882049	0.781001142	2.73E-05	0.26970209	0.046591912	951.1228016	889.7156494	1185.47085	637.1048231	942.493833	988.1034584	1023.657403	807.4030466	996.7879499	933.0365808	1106.311445	803.8139187	707	741	1141	581	867	991	1042	734	901	802	934	709
1110004F10Rik	.	.	.	.	-0.371311622	-0.463802748	0.410523492	0.318032395	3.00E-06	1.93E-09	7.08E-07	0.000335526	2682.516077	1880.289753	3526.282267	2306.078215	2585.063824	2048.993549	3020.869975	2585.009754	2354.233915	1957.980755	3583.075077	2451.122274	1994	1566	3394	2103	2378	2055	3075	2350	2128	1683	3025	2162
1110006O24Rik	.	.	.	.	-0.031743488	-0.023075875	-0.489610424	-0.480942671	1	0.967755669	0.233893808	0.243027986	39.01352369	37.22157238	28.05233388	28.51071498	47.83129026	43.87139472	34.3838859	35.20013282	33.1893879	36.06500499	22.50526494	20.40712346	29	31	27	26	44	44	35	32	30	31	19	18
1110007C09Rik	.	.	.	.	-0.215013347	-0.465913361	0.331342405	0.080442592	0.636399651	0.169823906	0.443358681	0.879779359	219.282909	176.5022948	389.6157484	259.8861327	242.4176756	228.330668	238.7224078	179.3006766	204.667892	168.6911524	209.6543103	167.791904	163	147	375	237	223	229	243	163	185	145	177	148
1110008F13Rik	.	.	.	.	0.097003908	-0.192060589	0.100375536	-0.188688906	0.489605885	0.158876892	0.585668225	0.238700547	2129.600276	2229.692255	2648.348114	1984.784389	1974.127798	2265.359291	1851.817855	1943.707334	2000.213777	2031.274152	2042.056672	1798.094323	1583	1857	2549	1810	1816	2272	1885	1767	1808	1746	1724	1586
1110008L16Rik	.	.	.	.	-0.359055153	-0.390432151	0.07396179	0.042584864	0.006041248	0.002764178	0.711683113	0.851698336	340.3593618	286.9663161	355.3295625	269.7552263	339.1673309	227.3335908	349.7332394	265.1010003	369.5085186	307.1342361	401.5413061	308.3743101	253	239	342	246	312	228	356	241	334	264	339	272
1110008P14Rik	aNSC	.	qNSC	.	0.885236386	0.751019773	-0.385327423	-0.519543878	0.000111558	0.001491208	0.206140041	0.064930607	988.7910314	2230.892951	894.5577583	1718.31886	1438.199932	2637.269069	1048.217322	1669.806301	1219.156849	1868.399936	849.2776297	1311.724547	735	1858	861	1567	1323	2645	1067	1518	1102	1606	717	1157
1110012L19Rik	.	.	.	.	0.541237733	0.156203369	-0.027719788	-0.412754104	0.000920679	0.429813387	0.92537099	0.03006265	332.2875983	531.9082762	316.8874754	424.3710268	357.6476022	543.4070482	287.8422448	363.0013697	333.0001919	413.0024766	401.5413061	331.0488917	247	443	305	387	329	545	293	330	301	355	339	292
1110015O18Rik	.	.	.	.	-1.160766352	-0.629051041	-0.042946868	0.488769132	0.010044465	0.2083352	0.958718197	0.447091895	129.1482163	60.03479416	132.9888421	38.37980862	94.57550574	34.89770035	86.45091312	85.80032375	74.12296631	38.39177951	68.70028246	62.35509947	96	50	128	35	87	35	88	78	67	33	58	55
1110017D15Rik	.	.	.	.	0.267345828	-0.081227191	0.342728079	-0.005843048	1	0.963351776	NA	0.998534409	1.34529392	2.401391766	8.311802632	4.386263842	3.261224336	3.988308611	0.98239674	6.600024904	4.42525172	4.653549032	2.368975257	0	1	2	8	4	3	4	1	6	4	4	2	0
1110019D14Rik	.	.	.	.	0.262872744	0.304302545	-0.678327941	-0.636898058	0.452339752	0.389711535	0.051937116	0.052374029	65.91940209	78.0452324	34.28618586	35.09011074	48.91836504	57.83047486	24.5599185	39.60014942	42.03989134	51.18903935	39.08809174	45.34916325	49	65	33	32	45	58	25	36	38	44	33	40
1110020A21Rik	.	.	.	.	0.188203109	-0.141936281	0.462470776	0.132331706	0.868187747	0.835735618	0.535235266	0.878868086	13.4529392	16.80974236	18.70155592	19.73818729	16.30612168	17.94738875	18.66553806	15.40005811	11.0631293	11.63387258	18.95180206	15.87220714	10	14	18	18	15	18	19	14	10	10	16	14
1110032A03Rik	.	.	.	.	0.898019595	0.953595556	-0.883580471	-0.828004438	3.41E-06	2.19E-06	6.51E-05	9.99E-05	544.8440377	818.8745923	229.6135477	459.4611375	315.2516858	712.9101642	181.7433969	372.9014071	281.0034842	586.347178	204.9163597	360.5258479	405	682	221	419	290	715	185	339	254	504	173	318
1110032F04Rik	.	.	aNSC	cl2	1.400793525	0.588517647	0.243226158	-0.569049446	0.005119714	0.291251889	0.770712853	0.352287108	24.21529056	36.02087649	13.50667928	19.73818729	8.696598229	34.89770035	22.59512502	27.50010377	9.95681637	39.55516677	13.02936391	27.20949795	18	30	13	18	8	35	23	25	9	34	11	24
1110034G24Rik	.	.	.	.	0.487157895	-0.0003833	0.119246546	-0.368294556	0.073279069	0.999180432	0.769774813	0.253187067	67.26469601	120.0695883	95.58573027	114.0428599	100.0108796	148.5644958	85.46851638	94.60035695	100.6744766	108.195015	112.5263247	83.89595202	50	100	92	104	92	149	87	86	91	93	95	74
1110037F02Rik	.	.	.	.	-0.333392685	-0.135843994	-0.043906487	0.153642267	0.002209102	0.281684255	0.807869785	0.293633007	2623.323144	1990.753774	2101.847091	2122.9517	2401.348186	1828.639498	2260.494899	2145.008094	2519.074542	2168.553849	2958.850096	2391.034633	1950	1658	2023	1936	2209	1834	2301	1950	2277	1864	2498	2109
1110038B12Rik	.	.	.	.	-0.586839625	-0.793494723	0.473708973	0.267054033	0.0011836	7.84E-06	0.025611586	0.270708703	496.4134566	420.2435591	1138.716961	587.7593549	901.1849915	605.2258317	1022.675006	645.7024364	850.7546432	472.3352267	966.5419049	571.399457	369	350	1096	536	829	607	1041	587	769	406	816	504
1110038F14Rik	.	.	.	.	0.076653369	-0.23469754	0.162362821	-0.148988023	0.771730846	0.22621515	0.515345869	0.552964485	425.1128788	464.6693068	552.734875	505.5169078	590.2816048	680.0066182	607.1211853	532.4020089	545.4122745	501.4199082	589.874839	448.9567162	316	387	532	461	543	682	618	484	493	431	498	396
1110046J04Rik	.	.	.	.	3.510480353	0.778465289	2.945969257	0.21389972	0.107797683	0.619429598	NA	NA	0	7.204175299	3.116925987	4.386263842	1.087074779	5.982462916	1.96479348	5.500020753	0	1.163387258	4.737950514	6.802374488	0	6	3	4	1	6	2	5	0	1	4	6
1110051M20Rik	.	.	.	.	0.455836357	0.214800831	-0.082073973	-0.323109466	2.23E-05	0.073434114	0.633206803	0.010313185	795.0687069	1031.397764	715.8540017	832.2935641	683.7700357	1004.056693	662.1354027	825.003113	688.1266425	931.8731936	665.6820473	714.2493212	591	859	689	759	629	1007	674	750	622	801	562	630
1110054M08Rik	qNSC	.	.	.	0.776994278	0.522510796	-0.219532494	-0.474015948	0.000232951	0.025422431	0.50952881	0.064772274	117.0405711	171.6995113	85.19597698	144.7467068	116.3170013	226.3365137	100.2044675	119.9004524	97.35553784	166.3643779	98.31247317	142.8498642	87	143	82	132	107	227	102	109	88	143	83	126
1110057K04Rik	.	.	.	.	0.289588129	0.141280673	-0.065126649	-0.213434073	0.00127847	0.16365963	0.644669586	0.047630754	1017.042204	1343.578693	977.6757846	1100.952224	1016.414918	1218.428281	1013.833436	1126.40425	1084.186671	1251.804689	989.0471699	1060.036691	756	1119	941	1004	935	1222	1032	1024	980	1076	835	935
1110058L19Rik	.	.	.	.	0.378882674	0.139928603	-0.114599021	-0.353552951	0.140361381	0.637843191	0.756172409	0.232399891	427.8034666	539.1124515	341.8228832	365.1564649	314.164611	450.678873	279.9830709	348.7013157	367.2958928	451.3942561	402.7257937	413.8111147	318	449	329	333	289	452	285	317	332	388	340	365
1110059E24Rik	.	.	.	.	-0.338365528	-0.399978713	0.401048152	0.33943508	0.054379835	0.02303092	0.047742223	0.10639203	922.8716293	713.2133546	1083.651268	779.658398	762.0394198	632.1469148	896.9282236	713.9026937	782.1632415	604.9613741	1276.877664	973.8732809	686	594	1043	711	701	634	913	649	707	520	1078	859
1110059G10Rik	.	.	.	.	0.103100095	-0.20979195	0.378139237	0.065247256	0.564356251	0.252243046	0.052927195	0.813381272	281.1664293	322.9871926	387.5377977	259.8861327	257.6367225	269.2108312	272.123897	280.5010584	272.1529808	279.2129419	395.618868	370.7294096	209	269	373	237	237	270	277	255	246	240	334	327
1110065P20Rik	.	.	qNSC	.	0.320062119	0.043341956	0.115618372	-0.161101656	0.145028358	0.882325518	0.725091715	0.598903694	527.3552167	773.2481487	737.6724836	797.2034534	747.9074477	1008.045001	691.6073049	818.4030881	685.9140166	667.784286	697.6632132	575.9343733	392	644	710	727	688	1011	704	744	620	574	589	508
1190002F15Rik	aNSC	.	.	cl3	-1.654850031	-1.119777513	0.336495009	0.871568096	8.38E-10	2.63E-05	0.352850427	0.007934351	290.5834868	68.43966534	371.9531678	132.6844812	220.6761801	91.73109805	251.4935654	134.2005064	191.3921369	61.65952467	261.7717659	140.5824061	216	57	358	121	203	92	256	122	173	53	221	124
1190002N15Rik	qNSC	.	.	.	0.005169611	-0.129256058	0.316761167	0.182335658	1	0.664102988	0.299839741	0.591149927	671.3016662	541.5138433	735.5945329	538.4138867	425.0462384	494.5502678	539.3358102	574.2021666	471.2893082	535.1581386	675.1579483	670.0338871	499	451	708	491	391	496	549	522	426	460	570	591
1190005I06Rik	qNSC	.	qNSC	cl2	1.845760054	2.023723788	-0.259691656	-0.081727792	5.21E-05	1.02E-05	0.739215551	0.917631477	47.08528721	126.0730677	41.55901316	199.5750048	39.13469203	213.3745107	33.40148916	130.9004939	29.87044911	75.62017176	21.32077731	62.35509947	35	105	40	182	36	214	34	119	27	65	18	55
1190007I07Rik	.	.	.	.	-0.107814043	-0.108288626	-0.053769999	-0.054244405	0.778009765	0.737576123	0.895972687	0.897957431	92.8252805	94.85497477	88.31290297	81.14588108	109.7945526	96.71648382	91.36289682	77.00029054	82.97346975	73.29339725	95.94349792	97.50070099	69	79	85	74	101	97	93	70	75	63	81	86
1200014J11Rik	.	.	.	.	-0.298396136	-0.216691801	0.149687693	0.231392077	0.004948539	0.04846021	0.278589956	0.069993177	769.5081224	702.4070916	942.3506234	803.7828491	871.8339724	687.9832354	926.4001258	801.9030258	985.7248206	750.3847813	1053.009502	906.9832651	572	585	907	733	802	690	943	729	891	645	889	800
1300002E11Rik	.	.	.	.	0.02965506	0.055539379	-0.08147308	-0.055588636	0.774259594	0.852587988	0.818034329	0.879765294	165.4711522	142.8828101	137.1447434	126.1050855	159.7999925	149.5615729	131.6411632	136.4005147	129.4386128	171.0179269	161.0903175	183.6641112	123	119	132	115	147	150	134	124	117	147	136	162
1300002K09Rik	.	.	.	.	3.078673982	2.549072562	0.107864714	-0.42174094	0.002727169	0.011287465	NA	0.726364608	1.34529392	18.01043825	2.077950658	14.25535749	3.261224336	15.95323444	3.92958696	9.900037356	1.10631293	15.12403435	0	12.47101989	1	15	2	13	3	16	4	9	1	13	0	11
1300017J02Rik	.	.	.	.	1.112126388	1.663818839	0.414379942	0.966066352	0.536085864	0.14041943	NA	0.471021727	2.69058784	4.802783533	1.038975329	8.772527685	1.087074779	0.997077153	3.92958696	5.500020753	1.10631293	4.653549032	1.184487629	5.668645407	2	4	1	8	1	1	4	5	1	4	1	5
1500004A13Rik	.	.	.	.	-0.083879115	0.153020621	-0.144100064	0.092799763	0.63040065	0.468648055	0.579828002	0.7408243	191.0317367	172.9002072	156.8852747	206.1544006	172.8448898	172.4943474	177.8138099	204.600772	224.5815248	210.5730937	198.9939216	181.396653	142	144	151	188	159	173	181	186	203	181	168	160
1500009C09Rik	.	.	.	.	0.722160317	0.823150105	-0.917256541	-0.816266665	8.42E-06	1.56E-06	3.61E-07	2.56E-06	386.0993551	557.1228898	195.3273619	293.8796774	372.8666491	617.1907575	202.3737284	405.9015316	306.4486816	580.5302417	164.6437804	297.0370193	287	464	188	268	343	619	206	369	277	499	139	262
1500009L16Rik	.	.	.	.	-0.504314728	-1.311752925	-0.15648429	-0.963922358	0.022133186	5.74E-09	0.642752087	0.000153068	376.6822977	218.5266507	279.4843635	96.49780453	230.4598531	197.4212762	221.0392665	116.60044	209.0931438	157.0572798	228.6061123	80.49476477	280	182	269	88	212	198	225	106	189	135	193	71
1500011B03Rik	.	.	.	.	0.561372131	0.402545258	-0.066357997	-0.225184819	0.000178634	0.010224913	0.794418943	0.249393299	345.7405375	606.351421	387.5377977	596.5318826	439.1782106	638.1293778	391.9762993	504.9019051	398.2726548	503.7466827	351.7928257	394.5377203	257	505	373	544	404	640	399	459	360	433	297	348
1500011K16Rik	.	.	.	.	0.533908169	-0.153379667	0.461095192	-0.226192599	0.002566846	0.479801597	0.03152369	0.346164767	164.1258583	297.772579	259.7438323	231.3754177	235.895227	319.0646889	242.6519948	245.3009256	154.8838102	187.3053485	264.1407412	212.0073382	122	248	250	211	217	320	247	223	140	161	223	187
1500012F01Rik	.	.	.	.	-0.256684998	-0.376518369	0.255352299	0.135519092	0.223269506	0.074615293	0.338859182	0.654866418	369.9558281	458.6658274	716.892977	518.6756994	653.3319419	459.6525674	596.3148212	477.4018014	536.561771	389.7347314	551.9712349	441.0206126	275	382	690	473	601	461	607	434	485	335	466	389
1500015A07Rik	.	.	.	.	-0.45288065	-0.41996391	0.348230809	0.381147989	0.285901279	0.262503465	0.456206008	0.436466404	49.77587505	39.62296414	67.53339639	35.09011074	32.61224336	24.92692882	44.2078533	33.00012452	36.50832669	22.1043579	37.90360412	44.21543417	37	33	65	32	30	25	45	30	33	19	32	39
1500015L24Rik	.	.	.	.	1.468415691	-1.773096728	0.730452712	-2.511146208	1	NA	NA	NA	0	1.200695883	2.077950658	0	1.087074779	0	0	0	0	2.326774516	0	0	0	1	2	0	1	0	0	0	0	2	0	0
1500015O10Rik	.	.	.	.	-0.593865955	-0.936689987	-0.475219416	-0.818042934	0.318884966	0.127184328	0.564733129	0.267662475	894.620457	325.3885843	691.9575691	161.1951962	409.8271915	490.5619591	227.9160437	267.3010086	207.9868308	184.978574	167.0127556	139.448677	665	271	666	147	377	492	232	243	188	159	141	123
1500017E21Rik	.	.	.	.	1.296621357	0.193900574	1.479555013	0.376833587	0.014021179	0.734651867	0.01082496	0.548770653	10.76235136	28.8167012	33.24721053	26.31758305	10.87074779	17.94738875	24.5599185	29.70011207	7.74419051	25.59451967	23.68975257	37.41305968	8	24	32	24	10	18	25	27	7	22	20	33
1600002D24Rik	.	.	.	.	-1.888828674	-0.902530811	-1.957013487	-0.970589261	1	NA	NA	NA	0	0	1.038975329	0	0	0	0	0	4.42525172	1.163387258	0	0	0	0	1	0	0	0	0	0	4	1	0	0
1600002H07Rik	.	.	.	.	-0.471475261	-0.541392501	0.414981214	0.345064116	0.011151398	0.001975186	0.044986396	0.122942773	234.0811421	177.7029907	370.9141925	219.3131921	286.9877415	198.4183534	371.3459677	240.900909	290.9603006	210.5730937	342.3169247	285.6997285	174	148	357	200	264	199	378	219	263	181	289	252
1600002K03Rik	.	.	.	.	0.418703547	-0.64685049	0.838443377	-0.227110724	0.317029961	0.060669781	0.033189358	0.655575063	34.97764193	33.61948473	63.37749507	41.6695065	35.87346769	48.85678048	47.15504352	42.90016187	25.44519739	45.37210306	61.59335669	24.94203979	26	28	61	38	33	49	48	39	23	39	52	22
1600012H06Rik	.	.	.	.	-0.033206017	-0.230328626	-0.040302469	-0.237425042	0.807363808	0.045543204	0.821886195	0.072275815	1033.185731	887.3142576	991.1824639	759.9202107	889.2271689	918.3080577	826.1956583	742.5028017	922.6649836	971.4283603	947.5901029	853.6979982	768	739	954	693	818	921	841	675	834	835	800	753
1600014C10Rik	.	.	.	.	1.075571785	1.124925873	-0.756671239	-0.707317025	3.11E-08	1.35E-07	0.002688504	0.001255788	103.5876319	306.1774502	61.29954441	198.4784389	133.7101978	264.2254455	74.66215224	148.5005603	133.8638645	215.2266427	85.28310926	133.7800316	77	255	59	181	123	265	76	135	121	185	72	118
1600014C23Rik	.	.	.	.	0.198337182	-0.86698293	0.929824097	-0.135502294	1	0.46312167	NA	0.942191611	5.381175681	2.401391766	5.194876645	2.193131921	2.174149557	5.982462916	5.89438044	7.700029054	2.21262586	2.326774516	7.106925772	0	4	2	5	2	2	6	6	7	2	2	6	0
1600014K23Rik	.	.	.	.	0.88960572	-1.690558017	1.609707672	-0.970582937	1	NA	NA	NA	0	0	0	0	0	0.997077153	1.96479348	0	0	0	0	0	0	0	0	0	0	1	2	0	0	0	0	0
1600016N20Rik	.	.	.	.	-0.502827759	0.66207524	0.796836344	1.961731766	0.993489296	0.633241825	NA	0.246768446	4.035881761	2.401391766	6.233851974	7.675961724	0	0	1.96479348	5.500020753	1.10631293	1.163387258	0	0	3	2	6	7	0	0	2	5	1	1	0	0
1600020E01Rik	qNSC	.	.	.	0.097030854	0.134002777	0.029095365	0.066067531	0.906378353	0.7089402	0.953732101	0.88712596	98.20645618	85.2494077	122.5990888	117.3325578	107.6204031	116.6580269	94.31008704	94.60035695	99.5681637	124.4824366	94.75901029	130.3788444	73	71	118	107	99	117	96	86	90	107	80	115
1600023N17Rik	.	.	.	.	-0.28697785	-0.698610831	1.137765385	0.726133067	1	0.558332461	NA	0.662236569	2.69058784	3.602087649	8.311802632	4.386263842	2.174149557	1.994154305	4.9119837	3.300012452	3.31893879	1.163387258	4.737950514	3.401187244	2	3	8	4	2	2	5	3	3	1	4	3
1700001C02Rik	.	.	.	.	4.20040047	0.059256867	-0.140106276	-4.281654464	1	NA	NA	NA	0	3.602087649	0	0	0	5.982462916	0	0	0	2.326774516	0	0	0	3	0	0	0	6	0	0	0	2	0	0
1700001C19Rik	.	.	.	.	0.870778544	-0.820088921	0.739237562	-0.951690008	0.961180694	0.796749707	NA	NA	1.34529392	2.401391766	2.077950658	0	0	0	0	1.100004151	0	0	0	0	1	2	2	0	0	0	0	1	0	0	0	0
1700001G11Rik	.	.	.	.	1.288829113	-0.169686717	0.251776125	-1.20674239	0.128488281	0.879212287	0.849446224	0.202845689	12.10764528	14.4083506	5.194876645	4.386263842	3.261224336	7.976617222	0	7.700029054	1.10631293	16.28742161	14.21385154	4.534916325	9	12	5	4	3	8	0	7	1	14	12	4
1700001G17Rik	.	.	.	.	-1.943824084	-1.421919737	0.46676027	0.988666931	0.077605416	0.120123105	0.695169621	0.520033675	12.10764528	1.200695883	8.311802632	4.386263842	4.348299114	0.997077153	10.80636414	2.200008301	5.53156465	3.490161774	10.66038866	4.534916325	9	1	8	4	4	1	11	2	5	3	9	4
1700001J03Rik	.	.	.	.	3.155970101	0.154220148	1.629429593	-1.372420669	1	NA	NA	NA	0	4.802783533	0	0	0	0.997077153	1.96479348	1.100004151	0	0	0	1.133729081	0	4	0	0	0	1	2	1	0	0	0	1
1700001J11Rik	.	.	.	.	0.372631678	0.732368672	-0.423024757	-0.063282984	1	0.66667566	NA	NA	4.035881761	7.204175299	1.038975329	4.386263842	2.174149557	0	1.96479348	2.200008301	1.10631293	2.326774516	2.368975257	2.267458163	3	6	1	4	2	0	2	2	1	2	2	2
1700001L05Rik	.	.	.	.	-0.460595585	0.71157545	-0.594211972	0.5779604	0.544208085	0.245346794	0.440035942	0.440483173	20.1794088	16.80974236	15.58462994	20.83475325	26.08979469	15.95323444	13.75355436	31.90012037	21.01994567	16.28742161	15.39833917	20.40712346	15	14	15	19	24	16	14	29	19	14	13	18
1700001L19Rik	.	.	.	.	0.808139423	-0.991385843	2.386458339	0.586880799	0.957979948	0.603012665	NA	NA	1.34529392	0	2.077950658	1.096565961	0	0.997077153	0	2.200008301	0	1.163387258	4.737950514	0	1	0	2	1	0	1	0	2	0	1	4	0
1700001O22Rik	.	.	.	.	0.780018546	0.408830157	0.382784059	0.01159628	0.224447197	0.531363973	0.653237582	0.993897331	8.071763521	24.01391766	12.46770395	21.93131921	16.30612168	32.90354604	23.57752176	31.90012037	19.91363274	19.77758338	22.50526494	23.80831071	6	20	12	20	15	33	24	29	18	17	19	21
1700001P01Rik	.	.	.	.	-0.092934559	-0.39652129	2.379240877	2.075652874	1	0.700374248	NA	0.09760145	2.69058784	1.200695883	13.50667928	13.15879153	2.174149557	2.991231458	9.8239674	6.600024904	1.10631293	1.163387258	7.106925772	3.401187244	2	1	13	12	2	3	10	6	1	1	6	3
1700003E16Rik	.	.	.	.	0.735199693	0.464013844	-1.083193829	-1.354379651	0.078991347	0.375560647	0.037448623	0.004763198	110.3141015	171.6995113	56.10466777	73.46991936	101.0979544	167.5089617	47.15504352	71.50026979	64.16614994	118.6655003	26.05872783	34.01187244	82	143	54	67	93	168	48	65	58	102	22	30
1700003F12Rik	.	.	.	.	0.952165438	0.288640604	-0.026866152	-0.690392876	0.334352098	0.800738876	0.986887516	0.531618583	5.381175681	7.204175299	3.116925987	8.772527685	5.435373893	14.95615729	5.89438044	5.500020753	2.21262586	2.326774516	3.553462886	1.133729081	4	6	3	8	5	15	6	5	2	2	3	1
1700003G18Rik	.	.	.	.	0.053252804	1.021049476	-1.920446969	-0.952576178	1	NA	NA	NA	0	0	0	1.096565961	1.087074779	0	0	0	1.10631293	2.326774516	0	0	0	0	0	1	1	0	0	0	1	2	0	0
1700003L19Rik	.	.	.	.	-0.072108352	0.059257844	-0.140108584	-0.008800496	1	NA	NA	NA	1.34529392	0	1.038975329	0	0	0	0	0	0	1.163387258	0	1.133729081	1	0	1	0	0	0	0	0	0	1	0	1
1700003M02Rik	.	.	.	.	1.570028318	0.648610752	-0.844783628	-1.76620249	0.023289584	0.467010348	0.406084488	0.022120087	29.59646625	49.22853121	10.38975329	19.73818729	5.435373893	46.86262618	6.87677718	11.00004151	7.74419051	27.92129419	5.922438143	5.668645407	22	41	10	18	5	47	7	10	7	24	5	5
1700003M07Rik	.	.	.	.	0.762559677	0.654310886	-1.069834824	-1.178083547	0.000138564	0.002607637	1.17E-06	1.45E-08	388.7899429	613.5555963	151.690398	259.8861327	298.9455641	554.3748969	163.0778588	233.2008799	286.5350489	481.6423248	148.0609536	235.8156489	289	511	146	237	275	556	166	212	259	414	125	208
1700007B14Rik	.	.	.	.	-2.264974433	-2.452653264	-0.782924059	-0.970595368	0.382324145	0.29270473	NA	NA	1.34529392	0	0	0	3.261224336	0.997077153	0	0	1.10631293	0	3.553462886	0	1	0	0	0	3	1	0	0	1	0	3	0
1700007G11Rik	.	.	.	.	0.47112586	1.540156901	-2.687574401	-1.618530783	1	0.566492041	NA	NA	5.381175681	4.802783533	0	1.096565961	2.174149557	1.994154305	0.98239674	1.100004151	0	3.490161774	0	1.133729081	4	4	0	1	2	2	1	1	0	3	0	1
1700007J10Rik	.	.	.	.	-0.855759723	-0.903480794	-0.535524196	-0.58323768	0.852884927	0.707380062	NA	NA	4.035881761	1.200695883	3.116925987	0	0	0.997077153	0.98239674	0	2.21262586	1.163387258	0	2.267458163	3	1	3	0	0	1	1	0	2	1	0	2
1700007K09Rik	.	.	.	.	0.639242634	0.216576124	1.087959863	0.665292206	1	0.911661112	NA	NA	2.69058784	1.200695883	3.116925987	2.193131921	0	0.997077153	0	1.100004151	1.10631293	3.490161774	4.737950514	5.668645407	2	1	3	2	0	1	0	1	1	3	4	5
1700007K13Rik	.	.	.	.	0.454496564	0.58600552	-4.005979138	-3.874469751	0.34376561	0.418486186	2.22E-13	1.72E-13	286.547605	291.7690996	10.38975329	18.64162133	171.757815	316.0734574	8.84157066	16.50006226	112.8439189	173.3447014	16.5828268	18.1396653	213	243	10	17	158	317	9	15	102	149	14	16
1700007L15Rik	.	.	aNSC	.	-0.946290739	-0.532204489	-0.374885962	0.039200693	0.055522942	0.322506179	0.55829255	0.966086665	41.70411153	19.21113413	28.05233388	12.06222557	23.91564513	20.93862021	16.70074458	17.60006641	30.97676204	9.307098063	29.61219072	21.54085255	31	16	27	11	22	21	17	16	28	8	25	19
1700008I05Rik	.	.	.	.	-0.072088145	0.098041161	3.002709832	3.172801773	1	NA	NA	NA	0	0	4.155901316	2.193131921	0	0	0.98239674	1.100004151	0	0	0	2.267458163	0	0	4	2	0	0	1	1	0	0	0	2
1700008J07Rik	.	.	.	.	-0.344975526	-0.166145767	0.120015022	0.298844831	0.149749328	0.54923179	0.733755035	0.337096192	103.5876319	61.23549004	99.74163159	83.33901301	73.92108494	70.79247784	104.1340544	90.20034035	79.65453096	68.63984822	72.25374534	73.69239029	77	51	96	76	68	71	106	82	72	59	61	65
1700008O03Rik	.	.	.	.	1.565756449	1.391522293	-0.870581322	-1.044816619	0.204298656	0.292203785	0.625419702	0.475561042	1.34529392	12.00695883	4.155901316	9.869093645	7.60952345	22.93277451	4.9119837	9.900037356	7.74419051	15.12403435	0	4.534916325	1	10	4	9	7	23	5	9	7	13	0	4
1700009N14Rik	.	.	aNSC	cl1	-1.033890504	-0.659466991	2.04655941	2.420935587	1	0.876387087	NA	NA	1.34529392	0	5.194876645	2.193131921	0	0	0	1.100004151	0	0	0	0	1	0	5	2	0	0	0	1	0	0	0	0
1700009P17Rik	.	.	.	.	1.868458973	1.498773661	-1.128867988	-1.498553793	3.85E-06	0.001031958	0.039643838	0.001049907	87.44410482	213.7238672	25.97438323	83.33901301	44.57006592	233.3160537	29.4719022	66.00024904	25.44519739	122.1556621	15.39833917	52.15153774	65	178	25	76	41	234	30	60	23	105	13	46
1700010I14Rik	.	.	.	.	0.125054366	0.795596955	-0.523569335	0.14697378	0.887785561	0.083244048	0.383893071	0.833607238	45.73999329	42.02435591	28.05233388	48.24890227	21.74149557	34.89770035	18.66553806	20.90007886	26.55151032	24.43113242	17.76731443	43.08170509	34	35	27	44	20	35	19	19	24	21	15	38
1700011E24Rik	.	.	.	.	0.835979585	-1.527723588	3.341396038	0.977641323	1	0.272728896	NA	NA	1.34529392	1.200695883	4.155901316	2.193131921	0	0	3.92958696	1.100004151	0	1.163387258	4.737950514	1.133729081	1	1	4	2	0	0	4	1	0	1	4	1
1700011H14Rik	.	.	.	.	-1.857089722	-1.748405116	-0.117501934	-0.008800552	1	NA	NA	NA	0	0	1.038975329	0	2.174149557	0	0.98239674	0	0	0	0	0	0	0	1	0	2	0	1	0	0	0	0	0
1700011I03Rik	.	.	.	.	-0.072060125	-0.902532215	0.821681217	-0.008800524	1	NA	NA	NA	0	0	0	0	0	0	0.98239674	0	0	0	0	0	0	0	0	0	0	0	1	0	0	0	0	0
1700011L22Rik	.	.	.	.	-0.072174881	-0.770028362	1.650965335	0.952987261	1	NA	NA	NA	0	0	1.038975329	0	0	0	0.98239674	1.100004151	0	0	0	0	0	0	1	0	0	0	1	1	0	0	0	0
1700012B09Rik	.	.	.	.	1.827384344	1.908224237	-1.101903989	-1.021072812	1	0.521900375	NA	NA	1.34529392	0	0	2.193131921	0	0.997077153	0	0	0	3.490161774	0	0	1	0	0	2	0	1	0	0	0	3	0	0
1700012D01Rik	.	.	.	.	-0.438973636	-0.507180426	0.246687379	0.178481078	0.49091855	0.353156363	0.735156836	0.833570647	26.9058784	15.60904648	21.81848191	18.64162133	18.48027124	11.96492583	22.59512502	12.10004566	9.95681637	12.79725984	20.13628969	14.73847806	20	13	21	17	17	12	23	11	9	11	17	13
1700012D14Rik	.	.	.	.	0.093608041	-0.117302985	-0.404178265	-0.615089076	1	0.90444223	0.690326759	0.512903532	6.726469601	15.60904648	11.42872862	10.96565961	15.2190469	11.96492583	8.84157066	5.500020753	11.0631293	8.143710805	4.737950514	6.802374488	5	13	11	10	14	12	9	5	10	7	4	6
1700012L04Rik	.	.	.	.	0.402276491	-3.116319694	0.591916007	-2.926687813	1	0.196977802	NA	NA	1.34529392	3.602087649	0	0	1.087074779	0	2.94719022	0	1.10631293	1.163387258	2.368975257	0	1	3	0	0	1	0	3	0	1	1	2	0
1700013F07Rik	.	.	.	.	-1.260852956	0.059258302	-3.116344939	-1.796227217	0.937188989	0.987589189	NA	NA	5.381175681	0	0	0	0	1.994154305	0	0	0	0	0	0	4	0	0	0	0	2	0	0	0	0	0	0
1700015F17Rik	.	.	.	.	-0.123437778	0.598639688	0.493012542	1.215103953	1	0.783643325	NA	NA	2.69058784	0	1.038975329	3.289697882	1.087074779	0.997077153	3.92958696	3.300012452	0	2.326774516	0	1.133729081	2	0	1	3	1	1	4	3	0	2	0	1
1700016C15Rik	.	.	.	.	-0.072214723	-0.902518424	0.821668661	-0.008800389	1	NA	NA	NA	0	0	1.038975329	0	0	0	0	0	0	0	0	0	0	0	1	0	0	0	0	0	0	0	0	0
1700016G22Rik	.	.	.	.	-1.556360465	2.913515984	-2.586334088	1.883664017	1	NA	NA	NA	1.34529392	0	0	2.193131921	1.087074779	0	0	1.100004151	1.10631293	1.163387258	0	1.133729081	1	0	0	2	1	0	0	1	1	1	0	1
1700016K19Rik	.	.	.	.	0.804659886	0.059258277	-2.102895164	-2.848316168	0.994185515	0.987589189	NA	NA	2.69058784	2.401391766	0	0	0	1.994154305	0	0	0	0	0	0	2	2	0	0	0	2	0	0	0	0	0	0
1700016L04Rik	.	.	.	.	-2.306584455	2.920963357	-3.336486392	1.8911099	1	0.221056037	NA	NA	2.69058784	0	0	2.193131921	1.087074779	0	0	0	2.21262586	1.163387258	0	2.267458163	2	0	0	2	1	0	0	0	2	1	0	2
1700017B05Rik	.	.	.	.	0.062366448	-0.000477438	-0.324807633	-0.387651328	0.780707451	0.998823176	0.291043974	0.18585454	505.830514	674.7910863	574.5533569	575.6971293	893.575468	883.4103573	669.9945767	639.1024115	807.6084389	748.0580068	518.8055813	548.7248754	376	562	553	525	822	886	682	581	730	643	438	484
1700018L02Rik	.	.	.	.	0.549836311	1.325183004	-0.638144226	0.1372023	0.545558209	0.07345176	0.554339714	0.896964387	10.76235136	10.80626295	8.311802632	19.73818729	2.174149557	9.970771527	3.92958696	7.700029054	8.85050344	10.47048532	1.184487629	6.802374488	8	9	8	18	2	10	4	7	8	9	1	6
1700019A02Rik	.	.	.	.	-1.0698421	-3.081450437	-0.4461881	-2.457790131	0.75757155	0.148777296	NA	NA	2.69058784	2.401391766	3.116925987	0	1.087074779	0.997077153	1.96479348	0	3.31893879	0	0	0	2	2	3	0	1	1	2	0	3	0	0	0
1700019B03Rik	.	.	.	.	1.772372595	-0.877552102	2.648942716	-0.001046547	0.953530212	0.744825548	NA	NA	0	1.200695883	0	0	0	0.997077153	3.92958696	2.200008301	0	0	0	0	0	1	0	0	0	1	4	2	0	0	0	0
1700019D03Rik	qNSC	.	.	cl2	0.946423122	1.441047268	-0.245417113	0.249210825	0.673579389	0.139025976	NA	0.858581867	2.69058784	12.00695883	2.077950658	16.44848941	6.522448672	10.96784868	6.87677718	12.10004566	5.53156465	5.816936289	3.553462886	5.668645407	2	10	2	15	6	11	7	11	5	5	3	5
1700019G17Rik	qNSC	.	.	cl2	2.163702773	2.180593324	-0.141594223	-0.124703629	2.95E-20	2.07E-20	0.733286195	0.751893095	174.8882096	847.6912935	152.7293734	849.8386195	168.4965907	714.9043185	160.1306686	627.0023659	151.5648714	653.8236389	135.0315897	555.5272498	130	706	147	775	155	717	163	570	137	562	114	490
1700019G24Rik	.	.	.	.	1.963636803	0.059258198	-0.967603529	-2.871975846	1	NA	NA	NA	0	2.401391766	1.038975329	0	1.087074779	3.988308611	0	1.100004151	1.10631293	2.326774516	0	0	0	2	1	0	1	4	0	1	1	2	0	0
1700019L03Rik	.	.	.	.	1.448718765	0.888230153	-1.357120482	-1.917613248	0.25622527	0.610933044	NA	0.181976479	5.381175681	10.80626295	2.077950658	4.386263842	4.348299114	7.976617222	1.96479348	3.300012452	1.10631293	10.47048532	0	0	4	9	2	4	4	8	2	3	1	9	0	0
1700020D05Rik	.	.	.	.	0.760156103	1.350934415	-0.138023611	0.452754595	0.500151773	0.121856425	0.930157205	0.693323988	2.69058784	10.80626295	4.155901316	15.35192345	5.435373893	6.979540069	5.89438044	6.600024904	5.53156465	5.816936289	2.368975257	10.20356173	2	9	4	14	5	7	6	6	5	5	2	9
1700020I14Rik	.	.	.	.	-0.290760286	0.013274968	0.095281285	0.399316667	0.079577497	0.960167077	0.701515676	0.0337499	904.0375144	744.4314476	825.9853866	946.336424	903.359141	646.105995	961.7664084	926.2034948	981.2995689	891.1546395	1193.96353	1134.86281	672	620	795	863	831	648	979	842	887	766	1008	1001
1700020L24Rik	qNSC	.	.	cl2	0.831407272	2.958382838	-2.599518287	-0.472536197	0.650851702	0.087438114	NA	0.782279866	1.34529392	4.802783533	0	2.193131921	4.348299114	2.991231458	0.98239674	2.200008301	1.10631293	4.653549032	0	4.534916325	1	4	0	2	4	3	1	2	1	4	0	4
1700021F05Rik	.	.	.	.	-0.040261957	-0.348358352	0.196965408	-0.111130943	0.780816949	0.005933164	0.221185504	0.543680054	443.9469937	428.6484303	625.4631481	380.5083883	494.6190243	499.5356535	472.5328319	446.6016851	498.9471314	470.0084522	553.1557226	469.3638397	330	357	602	347	455	501	481	406	451	404	467	414
1700021K19Rik	.	.	.	.	0.404429372	0.411450509	-0.135250764	-0.128229533	0.017203882	0.020520612	0.598130651	0.613744491	1080.271018	1708.590242	964.1691053	1729.28452	1312.099258	1733.917169	1312.482045	1600.506039	1416.08055	1600.820867	1192.779042	1284.515049	803	1423	928	1577	1207	1739	1336	1455	1280	1376	1007	1133
1700021N21Rik	.	.	.	.	1.781113633	2.502056358	-1.101900769	-0.380924831	1	NA	NA	NA	0	0	0	1.096565961	0	1.994154305	0	1.100004151	1.10631293	2.326774516	0	1.133729081	0	0	0	1	0	2	0	1	1	2	0	1
1700023E05Rik	.	.	.	.	0.889714789	1.924500541	-0.140108981	0.894652105	1	NA	NA	NA	0	0	0	0	0	0.997077153	0	1.100004151	0	0	0	1.133729081	0	0	0	0	0	1	0	1	0	0	0	1
1700023F06Rik	.	.	.	.	2.347186588	1.738594501	-0.561742798	-1.170338815	0.007767169	0.094013898	0.739393885	0.215647192	2.69058784	25.21461355	1.038975329	7.675961724	4.348299114	11.96492583	3.92958696	7.700029054	2.21262586	10.47048532	1.184487629	5.668645407	2	21	1	7	4	12	4	7	2	9	1	5
1700023L04Rik	.	.	.	.	1.267487993	0.368740921	0.943427055	0.044675758	0.140829169	0.676342902	0.384253628	0.971790837	2.69058784	13.20765471	7.272827303	10.96565961	3.261224336	7.976617222	6.87677718	6.600024904	5.53156465	6.980323547	8.2914134	11.33729081	2	11	7	10	3	8	7	6	5	6	7	10
1700024F13Rik	.	.	.	.	-0.356081157	-1.093422893	-0.050706573	-0.788046847	0.781001142	0.176046402	0.969089306	0.447757607	12.10764528	12.00695883	10.38975329	6.579395764	13.04489734	6.979540069	6.87677718	1.100004151	16.59469395	13.96064709	23.68975257	11.33729081	9	10	10	6	12	7	7	1	15	12	20	10
1700024P16Rik	.	.	.	.	0.049269818	-0.58161033	-0.025134415	-0.656017061	1	NA	NA	NA	0	1.200695883	0	2.193131921	2.174149557	0	0.98239674	0	1.10631293	2.326774516	2.368975257	0	0	1	0	2	2	0	1	0	1	2	2	0
1700025F24Rik	.	.	.	.	-0.07206349	0.059257771	0.821677592	0.95298552	1	NA	NA	NA	0	0	1.038975329	1.096565961	0	0	0	0	0	0	0	0	0	0	1	1	0	0	0	0	0	0	0	0
1700025G04Rik	.	.	.	.	-0.688216092	-0.553330647	0.333815962	0.468701562	2.63E-05	0.00104979	0.109468596	0.016956784	1614.352704	871.7052112	1525.215783	1093.276263	1269.703341	852.5009656	1685.792806	1300.204906	1479.140387	983.0622329	2288.430098	1352.538794	1200	726	1468	997	1168	855	1716	1182	1337	845	1932	1193
1700025M24Rik	.	.	.	.	-1.033796323	1.021050004	-1.101901139	0.952991333	1	NA	NA	NA	0	0	0	0	1.087074779	0	0	0	0	0	0	1.133729081	0	0	0	0	1	0	0	0	0	0	0	1
1700026D08Rik	.	.	.	.	0.868518827	-0.344121155	-1.034359273	-2.24700286	0.810156851	0.871912441	NA	NA	8.071763521	9.605567065	1.038975329	1.096565961	1.087074779	3.988308611	1.96479348	1.100004151	0	2.326774516	1.184487629	1.133729081	6	8	1	1	1	4	2	1	0	2	1	1
1700026L06Rik	.	.	.	.	1.858650814	0.865298909	-1.434676604	-2.428033745	0.176953512	0.647320751	0.48211494	0.113282303	12.10764528	15.60904648	3.116925987	0	0	16.9503116	0	4.400016602	0	9.307098063	1.184487629	3.401187244	9	13	3	0	0	17	0	4	0	8	1	3
1700027I24Rik	.	.	.	.	-3.035152215	0.075977471	-0.688920406	2.422293727	1	NA	NA	NA	4.035881761	0	3.116925987	1.096565961	1.087074779	0	0	2.200008301	0	0	0	0	3	0	3	1	1	0	0	2	0	0	0	0
1700028E10Rik	.	.	.	.	0.939789503	2.641707916	-1.459777701	0.242143049	0.97117583	0.101535619	NA	NA	2.69058784	4.802783533	1.038975329	3.289697882	1.087074779	1.994154305	0	2.200008301	2.21262586	4.653549032	1.184487629	7.936103569	2	4	1	3	1	2	0	2	2	4	1	7
1700028I16Rik	.	.	.	.	0.957211312	2.92139285	-2.009755639	-0.045572104	1	0.176768765	NA	NA	1.34529392	2.401391766	0	0	1.087074779	0	0	2.200008301	0	2.326774516	0	2.267458163	1	2	0	0	1	0	0	2	0	2	0	2
1700028J19Rik	.	.	.	.	-0.065809677	0.035210859	0.163525825	0.264546622	1	0.976014366	0.890092697	0.821538071	9.417057442	13.20765471	7.272827303	16.44848941	11.95782256	8.973694375	16.70074458	5.500020753	6.63787758	4.653549032	7.106925772	10.20356173	7	11	7	15	11	9	17	5	6	4	6	9
1700028P14Rik	.	.	.	.	2.941146061	3.497110256	-2.533765689	-1.977808806	0.117017412	0.085916643	NA	NA	0	9.605567065	0	3.289697882	3.261224336	12.96200299	0	2.200008301	0	3.490161774	0	1.133729081	0	8	0	3	3	13	0	2	0	3	0	1
1700029H14Rik	.	.	.	.	-0.072061813	0.516066326	1.296569686	1.884686821	1	0.838510238	NA	NA	1.34529392	0	1.038975329	2.193131921	0	0	1.96479348	1.100004151	0	1.163387258	0	1.133729081	1	0	1	2	0	0	2	1	0	1	0	1
1700029I15Rik	.	.	.	.	0.573171613	0.422892424	0.225941461	0.075662084	0.604632431	0.64429075	0.857451161	0.95271484	4.035881761	6.003479416	11.42872862	6.579395764	4.348299114	10.96784868	3.92958696	11.00004151	7.74419051	6.980323547	3.553462886	7.936103569	3	5	11	6	4	11	4	10	7	6	3	7
1700029J07Rik	.	.	.	.	0.680930877	0.638816738	-0.707783449	-0.749897607	0.054206237	0.087191099	0.098293056	0.055615849	115.6952771	135.6786348	32.2082352	85.53214493	56.52788849	104.693101	54.0318207	53.90020338	46.46514306	107.0316277	46.19501752	66.8900158	86	113	31	78	52	105	55	49	42	92	39	59
1700030C10Rik	.	.	.	.	-0.070924348	-0.76459731	0.157841142	-0.535832522	1	0.444637727	0.907935284	0.681406366	10.76235136	14.4083506	13.50667928	7.675961724	8.696598229	5.982462916	6.87677718	2.200008301	4.42525172	2.326774516	5.922438143	5.668645407	8	12	13	7	8	6	7	2	4	2	5	5
1700030F18Rik	.	.	.	.	0.889447006	0.059257178	-0.140107009	-0.97057677	1	NA	NA	NA	0	0	0	0	0	0.997077153	0	0	0	0	0	0	0	0	0	0	0	1	0	0	0	0	0	0
1700030J22Rik	.	.	.	.	-0.290381546	-0.527768548	-0.227340519	-0.464727543	0.507814316	0.152607615	0.638825063	0.300367753	65.91940209	54.03131474	45.71491448	25.22101709	46.74421548	33.90062319	54.0318207	38.50014527	47.57145599	43.04532854	35.53462886	30.6106852	49	45	44	23	43	34	55	35	43	37	30	27
1700030K09Rik	.	.	.	.	0.141080226	0.078869653	0.149520464	0.08730999	0.398729019	0.731270501	0.556390754	0.755184848	177.5787975	282.1635325	208.8340411	314.7144307	248.9401243	245.2809796	275.0710872	247.5009339	263.3024773	237.3310006	285.4615185	249.4203979	132	235	201	287	229	246	280	225	238	204	241	220
1700030L20Rik	.	.	.	.	-1.25468665	1.445220989	-0.540869822	2.159042376	0.690726041	0.200537895	NA	0.125515607	5.381175681	1.200695883	5.194876645	8.772527685	2.174149557	0.997077153	1.96479348	4.400016602	3.31893879	2.326774516	0	6.802374488	4	1	5	8	2	1	2	4	3	2	0	6
1700034F02Rik	.	.	.	.	0.169026914	0.495019764	0.07106224	0.397054731	1	0.65494296	0.967240617	0.777803585	6.726469601	9.605567065	6.233851974	8.772527685	6.522448672	1.994154305	3.92958696	11.00004151	1.10631293	4.653549032	4.737950514	1.133729081	5	8	6	8	6	2	4	10	1	4	4	1
1700034H15Rik	.	.	.	.	-0.530699323	0.523370445	-1.174502421	-0.12043122	0.648770312	0.630059511	0.273699806	0.933514036	13.4529392	4.802783533	4.155901316	6.579395764	8.696598229	1.994154305	4.9119837	3.300012452	4.42525172	11.63387258	2.368975257	6.802374488	10	4	4	6	8	2	5	3	4	10	2	6
1700034P13Rik	.	.	.	.	-0.06143642	0.067248741	-0.357293273	-0.228608655	1	0.964576617	NA	0.879057838	5.381175681	8.404871182	6.233851974	2.193131921	8.696598229	4.985385764	2.94719022	4.400016602	2.21262586	2.326774516	3.553462886	6.802374488	4	7	6	2	8	5	3	4	2	2	3	6
1700037C18Rik	.	.	.	.	0.168809676	0.144797425	-0.322460223	-0.346472396	0.728211674	0.710505476	0.430951631	0.372551477	94.17057442	92.453583	74.80622369	73.46991936	69.57278583	98.71063812	58.9438044	71.50026979	61.95352408	60.49613741	45.01052989	53.28526682	70	77	72	67	64	99	60	65	56	52	38	47
1700037H04Rik	.	.	.	.	-0.55486453	-0.711993767	0.19875613	0.041626973	0.000104331	3.87E-07	0.297220554	0.86882605	702.2434264	416.6414715	988.0655379	523.0619632	904.4462158	667.0446152	994.1855009	651.2024572	799.8642484	552.6089475	780.5773473	513.5792738	522	347	951	477	832	669	1012	592	723	475	659	453
1700040L02Rik	.	.	.	.	3.991887562	1.743356532	1.839266246	-0.409361863	1	NA	NA	NA	0	6.003479416	0	2.193131921	0	1.994154305	0	3.300012452	0	2.326774516	2.368975257	2.267458163	0	5	0	2	0	2	0	3	0	2	2	2
1700042O10Rik	.	.	.	.	-0.0719537	1.021028205	-0.140106276	0.952970987	1	NA	NA	NA	0	0	0	0	0	0	0	1.100004151	0	0	0	0	0	0	0	0	0	0	0	1	0	0	0	0
1700048O20Rik	.	.	.	.	0.152696024	-0.162206067	0.595879416	0.280977656	0.85844352	0.733439666	0.200617452	0.598926469	22.86999664	51.62992298	60.26056908	59.21456187	65.22448672	61.81878347	91.36289682	79.20029884	73.01665338	67.47646096	94.75901029	81.62849386	17	43	58	54	60	62	93	72	66	58	80	72
1700049E22Rik	.	.	.	.	-1.033750343	-0.902518866	-0.140106958	-0.008800393	1	NA	NA	NA	0	0	1.038975329	0	1.087074779	0	0	0	0	0	0	0	0	0	1	0	1	0	0	0	0	0	0	0
1700049G17Rik	.	.	.	.	0.458015748	0.564817057	-0.282047354	-0.175245857	0.082866845	0.045495778	0.46416671	0.662418185	122.4217467	229.3329137	84.15700165	182.0299495	169.5836655	170.5001931	124.764386	169.4006392	189.179511	264.0889075	189.5180206	235.8156489	91	191	81	166	156	171	127	154	171	227	160	208
1700052K11Rik	.	.	.	.	-0.253007909	-0.088829758	-0.345322515	-0.18114429	0.151599054	0.716120278	0.116419155	0.48334003	168.16174	128.4744595	134.0278174	93.20810665	138.0584969	109.6784868	95.29248378	97.9003694	128.3322999	125.6458239	111.3418371	129.2451153	125	107	129	85	127	110	97	89	116	108	94	114
1700052N19Rik	.	.	.	.	-0.263940094	-0.180687878	0.154082736	0.237335092	0.181522329	0.373914382	0.542381069	0.306712182	437.2205241	403.4338167	478.9676267	463.8474013	495.706099	410.7957869	561.9309353	485.1018304	598.5152951	463.0281286	666.8665349	556.6609789	325	336	461	423	456	412	572	441	541	398	563	491
1700055N04Rik	.	.	.	.	2.583658344	0.059257995	-1.10189859	-3.626348378	1	NA	NA	NA	1.34529392	2.401391766	0	0	0	3.988308611	0	0	0	1.163387258	0	0	1	2	0	0	0	4	0	0	0	1	0	0
1700056E22Rik	.	.	.	.	0.076174705	0.208187174	-0.384358175	-0.252345539	1	0.782370269	0.643583397	0.771726879	17.48882096	15.60904648	8.311802632	10.96565961	10.87074779	14.95615729	12.77115762	16.50006226	12.16944223	11.63387258	9.475901029	7.936103569	13	13	8	10	10	15	13	15	11	10	8	7
1700057G04Rik	.	.	.	.	-0.34238969	0.80621108	-1.176940008	-0.028327824	1	0.695915175	NA	NA	4.035881761	2.401391766	3.116925987	4.386263842	3.261224336	0.997077153	0	0	0	2.326774516	0	1.133729081	3	2	3	4	3	1	0	0	0	2	0	1
1700057H15Rik	.	.	.	.	-0.072041269	0.05925811	-1.101900716	-0.970592038	1	NA	NA	NA	1.34529392	1.200695883	0	0	0	0	0	0	0	0	0	0	1	1	0	0	0	0	0	0	0	0	0	0
1700061I17Rik	.	.	.	.	-0.072293046	0.059257646	-0.140108117	-0.008800466	1	NA	NA	NA	0	0	0	0	0	0	0	0	0	0	0	0	0	0	0	0	0	0	0	0	0	0	0	0
1700063D05Rik	.	.	.	.	-1.947236418	0.059257939	-2.977245861	-0.970589239	1	NA	NA	NA	1.34529392	1.200695883	0	0	2.174149557	0	0	0	1.10631293	0	0	0	1	1	0	0	2	0	0	0	1	0	0	0
1700064M15Rik	.	.	.	.	0.807880846	1.044173065	0.769062455	1.005320386	0.959554577	0.635772947	NA	NA	1.34529392	0	1.038975329	2.193131921	0	0.997077153	0	1.100004151	0	1.163387258	1.184487629	1.133729081	1	0	1	2	0	1	0	1	0	1	1	1
1700065D16Rik	.	.	aNSC	cl3	-1.665527894	-0.796341872	0.146870963	1.016058579	0.372032159	0.602915578	NA	NA	2.69058784	0	4.155901316	3.289697882	5.435373893	1.994154305	4.9119837	2.200008301	2.21262586	1.163387258	2.368975257	1.133729081	2	0	4	3	5	2	5	2	2	1	2	1
1700066B19Rik	.	.	.	.	2.766599362	-0.324784425	2.676760382	-0.414708292	1	NA	NA	NA	0	2.401391766	3.116925987	1.096565961	0	1.994154305	0.98239674	2.200008301	0	0	0	0	0	2	3	1	0	2	1	2	0	0	0	0
1700066M21Rik	.	.	.	.	0.329644678	0.223225393	0.146465249	0.040046197	0.326522212	0.574860929	0.773110115	0.944557351	528.7005107	863.30034	543.3840971	696.319385	782.6938406	815.6091109	733.8503648	840.4031711	727.9539079	885.3377033	981.9402441	1099.717209	393	719	523	635	720	818	747	764	658	761	829	970
1700067K01Rik	.	.	.	.	-1.026834279	0.867284341	-0.095552998	1.798572801	1	0.56356388	NA	0.306568045	1.34529392	2.401391766	3.116925987	4.386263842	4.348299114	0.997077153	1.96479348	1.100004151	3.31893879	1.163387258	3.553462886	10.20356173	1	2	3	4	4	1	2	1	3	1	3	9
1700084C01Rik	.	.	.	.	2.102808899	1.60888196	-0.396320468	-0.890247285	2.53E-14	1.40E-08	0.323097204	0.006527286	318.8346591	1835.864005	247.2761283	1032.965135	358.7346769	1454.735566	290.789435	765.6028888	387.2095255	1285.54292	271.247667	670.0338871	237	1529	238	942	330	1459	296	696	350	1105	229	591
1700084E18Rik	.	.	.	.	-0.288127559	0.229345489	0.224353792	0.741827196	0.911509385	0.828118257	NA	0.522947046	2.69058784	4.802783533	7.272827303	9.869093645	2.174149557	5.982462916	7.85917392	6.600024904	11.0631293	2.326774516	3.553462886	5.668645407	2	4	7	9	2	6	8	6	10	2	3	5
1700086L19Rik	.	.	.	.	-1.56013772	-0.586843325	-0.543546273	0.429749984	0.010200997	0.397815614	0.500875346	0.64578393	53.81175681	13.20765471	32.2082352	6.579395764	34.78639292	13.95908014	14.7359511	20.90007886	26.55151032	11.63387258	31.98116597	24.94203979	40	11	31	6	32	14	15	19	24	10	27	22
1700086O06Rik	.	.	.	.	-0.178851922	-0.22279454	-0.072626616	-0.116569104	0.667346356	0.492564867	0.867252806	0.794725684	99.5517501	62.43618592	96.6247056	48.24890227	71.74693539	70.79247784	70.73256528	56.10021168	53.10302064	62.82291193	42.64155463	77.09357753	74	52	93	44	66	71	72	51	48	54	36	68
1700088E04Rik	.	.	.	.	0.941113164	0.664952011	-0.606587532	-0.882748668	1.70E-06	0.002383527	0.016557562	4.68E-05	196.4129124	338.596239	108.0534342	208.3475325	171.757815	365.9273151	116.9052121	182.600689	147.1396197	281.5397164	112.5263247	143.9835933	146	282	104	190	158	367	119	166	133	242	95	127
1700092M07Rik	.	.	.	.	-0.581987337	-1.768795921	1.187959265	0.00115184	0.785792487	0.063734001	NA	0.999620674	2.69058784	0	10.38975329	3.289697882	5.435373893	2.991231458	8.84157066	3.300012452	3.31893879	4.653549032	7.106925772	1.133729081	2	0	10	3	5	3	9	3	3	4	6	1
1700093K21Rik	.	.	.	.	0.145799536	-0.611518358	0.549107085	-0.208212118	1	0.741726993	NA	NA	1.34529392	0	3.116925987	3.289697882	3.261224336	4.985385764	2.94719022	1.100004151	1.10631293	1.163387258	2.368975257	1.133729081	1	0	3	3	3	5	3	1	1	1	2	1
1700094D03Rik	.	.	.	.	0.717923087	0.135882944	0.166924457	-0.415115671	0.000267667	0.601380866	0.595508691	0.082572103	76.68175345	169.2981195	102.8585576	112.9462939	84.79183273	134.6054156	105.1164512	84.7003196	99.5681637	127.9725984	85.28310926	125.843928	57	141	99	103	78	135	107	77	90	110	72	111
1700096J18Rik	.	.	.	.	2.425753262	-0.536158683	2.304635893	-0.657378336	1	NA	NA	NA	0	1.200695883	1.038975329	0	0	0	0.98239674	2.200008301	0	2.326774516	1.184487629	0	0	1	1	0	0	0	1	2	0	2	1	0
1700096K18Rik	.	.	.	.	0.281928444	0.287376308	0.255323784	0.260771605	0.457268148	0.372529775	0.542540086	0.507621705	55.15705073	70.84105711	73.76724836	87.72527685	54.35373893	65.80709208	55.99661418	68.20025734	45.35883013	51.18903935	54.48643092	69.15747396	41	59	71	80	50	66	57	62	41	44	46	61
1700101E01Rik	.	.	.	.	0.999199541	-0.25418893	-1.149153859	-2.402544734	0.244334141	0.850310776	0.317787546	0.013922655	8.071763521	30.01739708	1.038975329	4.386263842	4.348299114	7.976617222	5.89438044	3.300012452	11.0631293	9.307098063	3.553462886	1.133729081	6	25	1	4	4	8	6	3	10	8	3	1
1700101I11Rik	.	.	.	.	1.45118001	0.801573575	-0.516336465	-1.165944465	0.28951432	0.566610956	NA	0.365585566	0	4.802783533	1.038975329	4.386263842	5.435373893	13.95908014	2.94719022	3.300012452	3.31893879	5.816936289	2.368975257	3.401187244	0	4	1	4	5	14	3	3	3	5	2	3
1700102H20Rik	.	.	.	.	-0.122288569	-1.268174426	0.831166686	-0.314719648	1	0.022735441	0.205491891	0.736434406	10.76235136	9.605567065	22.85745724	6.579395764	14.13197212	8.973694375	17.68314132	9.900037356	6.63787758	10.47048532	15.39833917	6.802374488	8	8	22	6	13	9	18	9	6	9	13	6
1700102P08Rik	.	.	.	.	-0.563383937	-0.475018911	0.115542092	0.203907985	0.450478029	0.471250876	0.899186536	0.837470755	14.79823312	9.605567065	13.50667928	10.96565961	11.95782256	4.985385764	18.66553806	9.900037356	13.27575516	12.79725984	10.66038866	10.20356173	11	8	13	10	11	5	19	9	12	11	9	9
1700104L18Rik	.	.	.	.	-1.033817982	0.059258277	-1.101903823	-0.00880056	1	0.987589189	NA	NA	1.34529392	0	0	0	0	0	0	0	0	0	0	0	1	0	0	0	0	0	0	0	0	0	0	0
1700105P06Rik	.	.	.	.	-0.341975287	1.052010547	-1.721231263	-0.327237886	1	0.620855145	NA	NA	2.69058784	1.200695883	0	3.289697882	3.261224336	1.994154305	0.98239674	1.100004151	1.10631293	2.326774516	1.184487629	0	2	1	0	3	3	2	1	1	1	2	1	0
1700108F19Rik	.	.	.	.	-1.995740973	-0.655519927	0.132578882	1.472809955	0.743508552	0.784821569	NA	NA	2.69058784	0	5.194876645	0	1.087074779	0	0	2.200008301	1.10631293	1.163387258	0	1.133729081	2	0	5	0	1	0	0	2	1	1	0	1
1700109G14Rik	.	.	.	.	1.746163948	-0.85489425	1.735834357	-0.865342564	1	NA	NA	NA	0	0	0	1.096565961	0	0.997077153	0.98239674	0	0	1.163387258	1.184487629	0	0	0	0	1	0	1	1	0	0	1	1	0
1700109H08Rik	.	.	.	.	-0.58275505	0.554762222	-0.088850168	1.048668361	0.401080284	0.346952602	0.924823533	0.113453831	10.76235136	10.80626295	14.54565461	16.44848941	11.95782256	7.976617222	11.78876088	18.70007056	18.80731981	9.307098063	13.02936391	22.67458163	8	9	14	15	11	8	12	17	17	8	11	20
1700110C19Rik	.	.	.	.	0.824136241	1.428795052	0.103566437	0.708222771	0.569060209	0.163846416	NA	0.570941362	0	2.401391766	2.077950658	5.482829803	2.174149557	3.988308611	2.94719022	7.700029054	4.42525172	5.816936289	2.368975257	6.802374488	0	2	2	5	2	4	3	7	4	5	2	6
1700112E06Rik	.	.	.	.	0.536658162	2.681531535	-2.014712901	0.130178029	0.990165147	0.171618722	NA	NA	4.035881761	3.602087649	0	7.675961724	1.087074779	4.985385764	1.96479348	3.300012452	3.31893879	3.490161774	0	2.267458163	3	3	0	7	1	5	2	3	3	3	0	2
1700112H15Rik	.	.	.	.	-2.962546811	-0.902535943	-2.068837825	-0.00880056	0.322942739	0.798868983	NA	NA	2.69058784	0	1.038975329	0	2.174149557	0	0	0	0	0	0	0	2	0	1	0	2	0	0	0	0	0	0	0
1700113A16Rik	.	.	.	.	-0.044349771	0.129491531	-0.208893931	-0.035052391	1	0.746941922	0.644716402	0.947323185	52.46646289	39.62296414	48.83184046	46.05577035	44.57006592	48.85678048	35.36628264	34.10012867	40.93357841	44.2087158	34.35014123	49.88407958	39	33	47	42	41	49	36	31	37	38	29	44
1700113H08Rik	.	.	.	.	0.889735901	1.021047888	-0.140108977	-0.00880052	1	NA	NA	NA	0	0	0	0	0	0	0	1.100004151	0	1.163387258	0	0	0	0	0	0	0	0	0	1	0	1	0	0
1700120C14Rik	.	.	.	.	-0.391590638	0.437956797	-0.716541928	0.113006423	0.907548905	0.713158193	NA	0.942786671	5.381175681	4.802783533	4.155901316	6.579395764	7.60952345	4.985385764	2.94719022	4.400016602	4.42525172	3.490161774	3.553462886	3.401187244	4	4	4	6	7	5	3	4	4	3	3	3
1700120K04Rik	.	.	.	.	0.881273885	2.493387066	-2.020907219	-0.408775111	1	0.321981482	NA	NA	1.34529392	1.200695883	0	2.193131921	0	1.994154305	0	1.100004151	1.10631293	1.163387258	0	0	1	1	0	2	0	2	0	1	1	1	0	0
1700123M08Rik	.	.	.	.	0.038593789	-0.196753003	0.148433796	-0.086912913	1	0.741726993	0.839421355	0.912838739	33.63234801	20.41183001	17.66258059	17.54505537	16.30612168	28.91523743	24.5599185	24.20009131	17.70100688	18.61419613	31.98116597	22.67458163	25	17	17	16	15	29	25	22	16	16	27	20
1700123O20Rik	.	.	qNSC	.	-0.108351301	-0.25974299	0.202816368	0.05142471	0.268305137	0.007910133	0.083184147	0.744316137	690.1357811	648.3757769	893.518783	696.319385	728.3401017	689.9773897	784.9349952	707.3026688	730.1665338	654.9870262	795.9756864	663.2315126	513	540	860	635	670	692	799	643	660	563	672	585
1700124L16Rik	.	.	.	.	-2.78677295	-0.460037454	0.363223678	2.689969324	0.158751467	0.771788693	NA	NA	4.035881761	0	1.038975329	4.386263842	3.261224336	0	4.9119837	2.200008301	1.10631293	1.163387258	4.737950514	1.133729081	3	0	1	4	3	0	5	2	1	1	4	1
1700125G22Rik	.	.	.	.	-2.51508208	-0.508897652	-0.154487793	1.851704493	1	0.860811526	NA	NA	1.34529392	0	0	1.096565961	1.087074779	0	1.96479348	0	1.10631293	0	1.184487629	1.133729081	1	0	0	1	1	0	2	0	1	0	1	1
1700125H03Rik	.	.	.	.	0.011169342	0.074859977	1.209029106	1.272721895	1	NA	NA	NA	0	0	2.077950658	4.386263842	0	0	1.96479348	0	2.21262586	2.326774516	1.184487629	1.133729081	0	0	2	4	0	0	2	0	2	2	1	1
1700125H20Rik	.	.	aNSC	cl1	1.916707286	1.320202132	1.170612259	0.574083161	0.51353122	0.349247826	NA	NA	1.34529392	2.401391766	3.116925987	3.289697882	1.087074779	2.991231458	0.98239674	9.900037356	0	3.490161774	1.184487629	0	1	2	3	3	1	3	1	9	0	3	1	0
1810009A15Rik	.	.	.	.	-0.472821243	-1.856693293	0.20547216	-1.17839848	1	0.146548269	NA	0.495000755	4.035881761	4.802783533	5.194876645	0	4.348299114	2.991231458	3.92958696	2.200008301	5.53156465	2.326774516	7.106925772	2.267458163	3	4	5	0	4	3	4	2	5	2	6	2
1810010D01Rik	.	.	.	.	2.384241728	1.539524934	-0.140109712	-0.984851037	1	0.525432744	NA	NA	0	1.200695883	1.038975329	2.193131921	0	2.991231458	0	0	1.10631293	2.326774516	0	1.133729081	0	1	1	2	0	3	0	0	1	2	0	1
1810010H24Rik	.	.	.	.	0.311018602	0.4933957	0.210990021	0.393367231	0.160468898	0.024222888	0.512880861	0.130938426	84.75351697	111.6647171	104.9365082	153.5192345	95.66258052	93.72525236	103.1516577	126.5004773	70.80402752	107.0316277	81.72964637	129.2451153	63	93	101	140	88	94	105	115	64	92	69	114
1810011H11Rik	.	.	.	.	1.763498308	1.021039612	-0.140107841	-0.88256276	1	NA	NA	NA	0	1.200695883	0	0	0	0.997077153	0	0	0	0	0	1.133729081	0	1	0	0	0	1	0	0	0	0	0	1
1810011O10Rik	.	.	.	.	0.36817056	0.223798139	0.246537026	0.102164738	0.166967564	0.424231898	0.46269873	0.793488284	460.0905207	443.0567809	515.3317632	496.7443802	219.5891053	403.8162469	311.4197666	455.4017184	320.8307497	440.9237707	356.5307762	429.6833218	342	369	496	453	202	405	317	414	290	379	301	379
1810012K16Rik	.	.	.	.	-0.084054925	-0.571245534	0.498022892	0.010822857	1	0.759899877	NA	0.998363987	2.69058784	3.602087649	1.038975329	3.289697882	4.348299114	2.991231458	1.96479348	0	0	0	7.106925772	3.401187244	2	3	1	3	4	3	2	0	0	0	6	3
1810013L24Rik	.	.	.	.	0.417896269	0.477063509	-0.250604756	-0.191437457	0.001410755	0.000282955	0.132200211	0.265146111	1358.746859	1850.272356	909.1034129	1406.894127	1167.518312	1430.805714	1101.266746	1437.705425	1212.518971	1713.669431	1131.185685	1527.133073	1010	1541	875	1283	1074	1435	1121	1307	1096	1473	955	1347
1810014B01Rik	.	.	qNSC	.	0.098024324	0.336095012	-0.191153617	0.046917254	0.817724806	0.233099167	0.616225101	0.914303934	131.8388042	103.259846	81.04007566	96.49780453	69.57278583	88.73986659	78.5917392	90.20034035	71.91034045	97.72452966	76.99169586	112.2391791	98	86	78	88	64	89	80	82	65	84	65	99
1810019D21Rik	.	.	.	.	0.889709894	2.284570724	0.82168494	2.21651186	0.979026745	0.346668194	NA	NA	0	0	1.038975329	2.193131921	0	0	0	0	0	1.163387258	0	3.401187244	0	0	1	2	0	0	0	0	0	1	0	3
1810020O05Rik	.	.	.	.	0.541066831	-1.741510609	-0.945953052	-3.228499407	1	NA	NA	NA	4.035881761	3.602087649	1.038975329	0	0	0.997077153	0.98239674	0	0	1.163387258	0	0	3	3	1	0	0	1	1	0	0	1	0	0
1810021B22Rik	.	.	.	.	1.450903145	1.004180851	-0.424331642	-0.87105422	0.000189592	0.02270347	0.511368014	0.045792858	14.79823312	60.03479416	16.62360526	47.15233631	23.91564513	66.80416923	12.77115762	27.50010377	22.1262586	40.71855403	16.5828268	17.00593622	11	50	16	43	22	67	13	25	20	35	14	15
1810022K09Rik	aNSC	.	.	.	-0.507161361	-0.638516975	0.463174944	0.331819556	0.042316539	0.010391253	0.126799143	0.30799171	1015.69691	601.5486375	1502.358326	563.6349037	824.0026822	596.2521373	889.0690497	665.5025111	817.5652553	671.2744478	1270.955225	1123.52552	755	501	1446	514	758	598	905	605	739	577	1073	991
1810024B03Rik	.	.	.	.	0.109294325	-0.080460101	0.064286055	-0.125468111	0.961647118	0.881944001	0.925226496	0.849029749	28.25117232	21.6125259	24.9354079	32.89697882	27.17686946	29.91231458	28.48950546	27.50010377	19.91363274	29.08468145	24.8742402	13.60474898	21	18	24	30	25	30	29	25	18	25	21	12
1810026B05Rik	.	.	.	.	-0.010126794	-0.2273864	0.572433299	0.355173838	0.819663368	0.419456178	0.044302045	0.25599773	193.7223245	129.6751554	331.43313	195.188741	155.4516933	166.5118845	192.549761	221.1008343	170.3721912	218.7168045	247.5579144	242.6180234	144	108	319	178	143	167	196	201	154	188	209	214
1810026J23Rik	.	.	qNSC	.	0.231403144	-0.041142619	0.087637045	-0.184908695	0.005255544	0.712658628	0.463412512	0.065010209	1257.849815	1718.195809	1350.667928	1490.23314	1546.90741	1689.048697	1579.693958	1529.005769	1450.376251	1596.167318	1600.242786	1382.01575	935	1431	1300	1359	1423	1694	1608	1390	1311	1372	1351	1219
1810030O07Rik	.	.	qNSC	.	0.141025549	0.141978206	0.066421404	0.067374139	0.337757362	0.380504131	0.764050287	0.7653698	807.1763521	821.2759841	848.8428438	808.169113	748.9945225	831.5623454	757.4278865	911.9034409	779.9506156	922.5660955	839.8017287	978.4081972	600	684	817	737	689	834	771	829	705	793	709	863
1810032O08Rik	.	.	.	.	-0.678745979	-0.732448539	0.503397877	0.44969551	0.001631654	0.000430994	0.041204445	0.099574306	135.8746859	97.25636654	301.3028454	127.2016514	165.2353663	101.7018696	165.0426523	128.7004856	149.3522455	82.60049531	172.9351938	129.2451153	101	81	290	116	152	102	168	117	135	71	146	114
1810034E14Rik	.	.	.	.	1.359194226	1.348757546	-1.668497039	-1.678921854	1	0.582084735	NA	NA	1.34529392	6.003479416	1.038975329	1.096565961	3.261224336	6.979540069	0	4.400016602	2.21262586	4.653549032	1.184487629	0	1	5	1	1	3	7	0	4	2	4	1	0
1810037I17Rik	.	.	.	.	0.526959266	0.146463082	0.044335732	-0.336160378	0.000377604	0.420872277	0.860683346	0.064672824	1564.576829	2209.280425	1579.2425	1742.443311	1527.340064	2441.841947	1376.337833	1806.206815	1216.944223	1553.121989	1486.531974	1367.277272	1163	1840	1520	1589	1405	2449	1401	1642	1100	1335	1255	1206
1810041L15Rik	.	.	.	.	-1.044547163	-0.591648255	0.34515773	0.798056814	0.01427465	0.190075627	0.558988787	0.135081186	72.64587169	25.21461355	77.92314968	47.15233631	67.39863627	32.90354604	100.2044675	66.00024904	43.14620427	30.24806871	53.30194329	40.81424693	54	21	75	43	62	33	102	60	39	26	45	36
1810043G02Rik	.	.	.	.	0.443149665	-0.085228487	-0.120693756	-0.649071846	0.012711989	0.726260304	0.663145921	0.000885539	301.3458381	409.4372962	329.3551793	299.3625072	336.9931814	509.5064251	269.1767068	287.1010833	302.0234299	358.3232754	266.5097164	229.0132744	224	341	317	273	310	511	274	261	273	308	225	202
1810043H04Rik	.	.	.	.	0.069003066	-0.667559195	0.339396113	-0.397166082	0.687136333	0.006486461	0.284349099	0.200237724	158.7446826	153.689073	244.1592023	117.3325578	204.3700584	243.2868253	238.7224078	172.7006516	168.1595654	159.3840543	189.5180206	133.7800316	118	128	235	107	188	244	243	157	152	137	160	118
1810044D09Rik	.	.	.	.	0.66032159	0.58119324	-0.251572221	-0.330700541	0.051332481	0.098516699	0.62186636	0.435364749	32.28705409	64.83757769	33.24721053	53.73173207	44.57006592	65.80709208	34.3838859	44.00016602	32.08307497	41.88194128	23.68975257	39.68051785	24	54	32	49	41	66	35	40	29	36	20	35
1810055G02Rik	.	.	.	.	-0.477940157	-0.510333011	0.132681795	0.10028906	0.002449766	0.001325953	0.569372555	0.686589574	943.0510381	629.1646428	1197.938554	766.4996065	1139.254368	845.5214255	1228.978322	903.1034077	1035.508902	763.1820412	991.4161451	731.2552575	701	524	1153	699	1048	848	1251	821	936	656	837	645
1810058I24Rik	.	.	.	.	0.415707028	0.305046399	-0.124924958	-0.235585538	0.00063088	0.018405962	0.488316862	0.125244344	1268.612167	1672.569365	1278.97863	1484.750311	1185.998583	1736.9084	1052.146909	1448.705466	1138.396005	1379.777288	960.6194668	1134.86281	943	1393	1231	1354	1091	1742	1071	1317	1029	1186	811	1001
1810062G17Rik	.	.	.	.	-0.87631541	-0.118002213	0.829864567	1.588179071	0.505841636	0.913986236	0.47575921	0.170349341	6.726469601	3.602087649	11.42872862	8.772527685	3.261224336	3.988308611	8.84157066	11.00004151	4.42525172	0	4.737950514	3.401187244	5	3	11	8	3	4	9	10	4	0	4	3
1810062O18Rik	.	.	.	.	0.996634137	1.100359186	-0.127855264	-0.024130395	0.069737149	0.038093537	0.890092697	0.979410884	22.86999664	28.8167012	12.46770395	41.6695065	9.783673007	29.91231458	14.7359511	23.10008716	12.16944223	29.08468145	13.02936391	21.54085255	17	24	12	38	9	30	15	21	11	25	11	19
2010001E11Rik	.	.	.	.	1.036799871	-0.217910965	0.495575815	-0.759136678	0.229411095	0.829816494	0.671026588	0.442714167	4.035881761	12.00695883	11.42872862	5.482829803	4.348299114	10.96784868	4.9119837	7.700029054	8.85050344	12.79725984	8.2914134	7.936103569	3	10	11	5	4	11	5	7	8	11	7	7
2010002M12Rik	.	.	.	.	4.960309307	3.768632854	1.207509979	0.015826205	3.19E-09	3.57E-08	0.356030747	0.992273738	6.726469601	86.45010359	10.38975329	85.53214493	1.087074779	70.79247784	5.89438044	79.20029884	0	67.47646096	0	62.35509947	5	72	10	78	1	71	6	72	0	58	0	55
2010003K11Rik	.	.	.	.	-0.072057152	2.753175763	0.821681521	3.646907785	1	NA	NA	NA	0	0	1.038975329	5.482829803	0	0	0	1.100004151	0	0	0	1.133729081	0	0	1	5	0	0	0	1	0	0	0	1
2010005H15Rik	.	.	.	.	2.945698074	2.185103275	1.321181779	0.560558862	0.245578959	0.292774488	NA	NA	1.34529392	0	3.116925987	4.386263842	0	4.985385764	0	8.800033205	0	4.653549032	0	1.133729081	1	0	3	4	0	5	0	8	0	4	0	1
2010012O05Rik	.	.	.	.	0.257972009	0.051908814	-0.036398669	-0.242461798	0.107458267	0.801166497	0.886791369	0.199657893	291.9287807	330.1913679	283.6402648	273.0449242	276.1169938	337.0120776	243.6343915	267.3010086	271.0466678	335.0555303	291.3839566	307.240581	217	275	273	249	254	338	248	243	245	288	246	271
2010015L04Rik	.	.	.	.	0.006146693	-0.521197588	-0.091513555	-0.618857729	0.835203414	0.018303385	0.786913102	0.010948313	205.8299698	220.9280425	175.5868306	134.8776132	178.2802637	172.4943474	162.0954621	107.8004068	180.3290076	173.3447014	191.8869958	125.843928	153	184	169	123	164	173	165	98	163	149	162	111
2010106E10Rik	.	.	.	.	-0.072118712	-0.772982729	0.692131762	-0.00880052	1	NA	NA	NA	0	0	1.038975329	1.096565961	1.087074779	0	0.98239674	0	0	1.163387258	0	0	0	0	1	1	1	0	1	0	0	1	0	0
2010107E04Rik	.	.	.	.	0.299860491	0.073404454	0.044087624	-0.182368263	0.146941495	0.783092568	0.895921065	0.513396124	2632.740202	3177.041307	2564.191112	2622.985778	2166.540034	2861.611428	1887.184138	2231.908422	2030.084227	2366.329683	2589.289956	2552.024162	1957	2646	2468	2392	1993	2870	1921	2029	1835	2034	2186	2251
2010107G12Rik	.	.	.	.	0.247151556	-0.045202715	0.905606451	0.613247913	1	0.980616476	NA	0.730309633	6.726469601	2.401391766	3.116925987	2.193131921	1.087074779	4.985385764	5.89438044	5.500020753	0	1.163387258	4.737950514	5.668645407	5	2	3	2	1	5	6	5	0	1	4	5
2010107G23Rik	.	.	.	.	0.963419994	0.955198396	-0.945207644	-0.953429335	0.034257556	0.07899245	0.140882918	0.065996066	21.52470272	37.22157238	8.311802632	16.44848941	21.74149557	39.88308611	10.80636414	17.60006641	12.16944223	30.24806871	9.475901029	21.54085255	16	31	8	15	20	40	11	16	11	26	8	19
2010109A12Rik	.	.	.	.	0.189964565	1.259904071	-0.516014278	0.553922719	1	0.47200615	NA	NA	1.34529392	0	1.038975329	3.289697882	2.174149557	4.985385764	0	0	1.10631293	0	2.368975257	4.534916325	1	0	1	3	2	5	0	0	1	0	2	4
2010111I01Rik	.	.	.	.	0.438275637	0.117656684	-0.385635325	-0.70625426	0.503352529	0.865753137	0.599049744	0.267802301	141.2558616	141.6821142	113.2483109	108.5600301	64.13741194	116.6580269	45.19025004	56.10021168	54.20933357	91.90759337	39.08809174	49.88407958	105	118	109	99	59	117	46	51	49	79	33	44
2010204K13Rik	.	.	.	.	-0.898209517	-1.810432131	0.61507741	-0.29714497	0.016729955	2.02E-07	0.14822035	0.598926469	51.12116897	42.02435591	143.3785954	24.12445113	69.57278583	45.86554903	97.25727726	50.60019093	111.7376059	37.22839225	117.2642752	27.20949795	38	35	138	22	64	46	99	46	101	32	99	24
2010300C02Rik	.	.	.	.	1.206145996	0.740840876	0.599399294	0.134094209	0.000423417	0.023860922	0.187587902	0.789050284	12.10764528	55.23201062	27.01335855	72.3733534	34.78639292	69.79540069	46.17264678	57.20021583	24.33888446	41.88194128	36.71911649	54.4189959	9	46	26	66	32	70	47	52	22	36	31	48
2010308F09Rik	.	.	.	.	1.397939557	1.052508872	0.196773518	-0.148665	0.579765472	0.44657848	NA	NA	1.34529392	7.204175299	2.077950658	3.289697882	1.087074779	3.988308611	0.98239674	4.400016602	2.21262586	1.163387258	2.368975257	3.401187244	1	6	2	3	1	4	1	4	2	1	2	3
2010320M18Rik	.	.	.	.	0.234114488	-0.11722752	-0.126763177	-0.478105049	0.42742852	0.762316132	0.783439953	0.182925828	211.2111455	302.5753626	216.1068684	230.2788517	250.0271991	335.0179233	219.074473	216.7008177	215.7310213	158.2206671	184.7800701	124.7101989	157	252	208	210	230	336	223	197	195	136	156	110
2200002D01Rik	.	.	.	.	3.563962191	2.952142629	-0.140109607	-0.751941287	1	0.255057528	NA	NA	1.34529392	6.003479416	0	3.289697882	0	1.994154305	0.98239674	3.300012452	0	6.980323547	0	2.267458163	1	5	0	3	0	2	1	3	0	6	0	2
2210011C24Rik	.	.	.	.	0.510156596	0.08087655	-0.039150025	-0.468432387	0.857753067	0.97082521	0.986887516	0.823524534	5.381175681	7.204175299	9.350777961	5.482829803	3.261224336	7.976617222	0.98239674	4.400016602	2.21262586	0	0	1.133729081	4	6	9	5	3	8	1	4	2	0	0	1
2210013O21Rik	.	.	.	.	0.190777239	-0.018381905	0.227761888	0.018602789	0.335303715	0.941329299	0.29223199	0.949764778	383.4087673	365.0115485	451.9542681	382.7015202	314.164611	366.9243922	347.768446	363.0013697	248.9204092	344.3626283	303.2288329	344.6536407	285	304	435	349	289	368	354	330	225	296	256	304
2210015D19Rik	.	.	.	.	-0.021544404	-0.263396667	0.071563556	-0.17028861	0.77166726	0.150444782	0.792006301	0.471946863	265.0229023	273.7586614	290.9130921	250.017039	294.597265	283.1699114	253.4583589	253.0009546	298.7044911	289.6834272	361.2687267	249.4203979	197	228	280	228	271	284	258	230	270	249	305	220
2210016F16Rik	.	.	.	.	0.859479132	0.530765578	0.039123719	-0.289589621	0.000128363	0.029182994	0.925836781	0.350508493	234.0811421	439.4546932	267.0166596	381.6049543	209.8054323	427.7460985	191.5673643	324.5012244	265.5151032	419.9828001	271.247667	346.9210989	174	366	257	348	193	429	195	295	240	361	229	306
2210016L21Rik	.	.	qNSC	.	0.31968568	0.001460413	0.077905109	-0.240320115	0.020281899	0.992980785	0.712928527	0.148148573	481.6152234	585.939591	573.5143816	539.5104526	553.3210623	755.7844818	552.1069679	618.2023326	515.5418254	592.1641143	511.6986556	481.8348596	358	488	552	492	509	758	562	562	466	509	432	425
2210018M11Rik	.	.	.	.	-0.313843688	-0.011534169	0.076965662	0.379275285	0.041212478	0.964280653	0.749736374	0.033828483	909.4186901	834.4836388	911.1813635	1220.477914	1037.069339	731.8546301	1217.189561	1025.203868	1170.47908	944.6704534	1161.982364	1018.088715	676	695	877	1113	954	734	1239	932	1058	812	981	898
2210039B01Rik	.	.	.	.	-0.162184282	1.071908523	-0.644445329	0.589650223	1	0.242375754	NA	0.607633545	5.381175681	3.602087649	6.233851974	9.869093645	3.261224336	6.979540069	3.92958696	8.800033205	11.0631293	6.980323547	2.368975257	7.936103569	4	3	6	9	3	7	4	8	10	6	2	7
2210404O09Rik	.	.	.	.	0.148674219	0.106379796	0.11947842	0.077184085	0.506560167	0.742129787	0.75869284	0.85119475	87.44410482	105.6612377	96.6247056	111.849728	91.3142814	95.71940666	83.5037229	99.00037356	89.61134733	96.56114241	112.5263247	103.1693464	65	88	93	102	84	96	85	90	81	83	95	91
2210408F21Rik	.	.	qNSC	cl2	1.303179209	1.311170516	-1.040406146	-1.032414779	2.99E-05	0.000220049	0.013142521	0.002962649	52.46646289	163.2946401	25.97438323	69.08365552	45.6571407	105.6901782	21.61272828	63.80024074	50.89039478	98.88791692	24.8742402	46.48289233	39	136	25	63	42	106	22	58	46	85	21	41
2210408I21Rik	.	.	.	.	0.071164643	-0.075008396	0.007214259	-0.138958708	0.708116263	0.787334693	0.985273216	0.651224486	200.4487941	186.1078619	172.4699046	135.9741791	148.9292447	177.4797332	167.0074458	168.300635	190.285824	202.4293829	202.5473845	209.73988	149	155	166	124	137	178	170	153	172	174	171	185
2210409D07Rik	.	.	.	.	3.092252587	1.55300996	0.821681554	-0.717651851	1	NA	NA	NA	0	1.200695883	0	1.096565961	0	1.994154305	0	0	0	2.326774516	1.184487629	2.267458163	0	1	0	1	0	2	0	0	0	2	1	2
2210409E12Rik	.	.	.	.	-5.12552043	-3.089487219	-2.044845223	-0.008800565	0.007491479	0.156962394	0.313238303	0.998677039	17.48882096	0	4.155901316	0	4.348299114	0	0.98239674	0	0	0	0	0	13	0	4	0	4	0	1	0	0	0	0	0
2210416O15Rik	.	.	.	.	-0.270613914	-0.924069353	1.056714208	0.403255504	1	0.445375404	NA	NA	1.34529392	2.401391766	6.233851974	4.386263842	4.348299114	1.994154305	6.87677718	3.300012452	2.21262586	2.326774516	3.553462886	1.133729081	1	2	6	4	4	2	7	3	2	2	3	1
2300002M23Rik	.	.	.	.	0.959510428	0.083797782	-1.553104965	-2.428824156	1	0.980393471	NA	NA	5.381175681	1.200695883	1.038975329	1.096565961	0	5.982462916	0.98239674	0	1.10631293	4.653549032	0	1.133729081	4	1	1	1	0	6	1	0	1	4	0	1
2300005B03Rik	.	.	.	.	3.094772837	0.070649478	1.699842841	-1.324343632	1	0.986645488	NA	NA	0	1.200695883	2.077950658	0	0	1.994154305	0	2.200008301	0	2.326774516	0	0	0	1	2	0	0	2	0	2	0	2	0	0
2300009A05Rik	.	.	.	.	0.215012515	-0.31798208	0.465727113	-0.067267433	0.352090112	0.214896246	0.103726668	0.865449004	95.51586834	100.8584542	116.3652368	77.8561832	81.53060839	104.693101	94.31008704	104.5003943	77.4419051	88.4174316	140.9540278	98.63443008	71	84	112	71	75	105	96	95	70	76	119	87
2310001H17Rik	.	.	.	.	1.00667053	1.223809787	-0.329345214	-0.112207171	0.212193981	0.111996086	0.790013401	0.922511634	13.4529392	14.4083506	7.272827303	14.25535749	7.60952345	14.95615729	4.9119837	11.00004151	2.21262586	16.28742161	5.922438143	17.00593622	10	12	7	13	7	15	5	10	2	14	5	15
2310001K24Rik	.	.	.	.	-1.033877921	-0.902533511	-0.140109232	-0.008800536	1	NA	NA	NA	0	0	0	0	0	0	0.98239674	0	1.10631293	0	0	0	0	0	0	0	0	0	1	0	1	0	0	0
2310002F09Rik	.	.	.	.	0.708173784	0.040056574	-0.711624843	-1.379746914	1	0.990059056	NA	NA	1.34529392	4.802783533	0	2.193131921	2.174149557	0.997077153	0.98239674	0	0	0	1.184487629	0	1	4	0	2	2	1	1	0	0	0	1	0
2310003H01Rik	qNSC	.	.	.	0.150584539	-0.016274773	0.100957899	-0.06590128	0.548858891	0.960664172	0.747820677	0.845262765	445.2922876	599.1472457	607.8005675	666.712104	722.9047278	778.7172563	806.5477235	702.9026522	657.1498804	650.3334772	544.8643092	569.1319988	331	499	585	608	665	781	821	639	594	559	460	502
2310005G13Rik	.	.	.	.	1.431945136	-0.517879461	-0.898871496	-2.848701447	0.590732904	0.842213243	NA	NA	2.69058784	8.404871182	0	0	2.174149557	2.991231458	1.96479348	2.200008301	1.10631293	4.653549032	1.184487629	0	2	7	0	0	2	3	2	2	1	4	1	0
2310008N11Rik	.	.	.	.	-0.886213276	0.059256867	-1.915954341	-0.970571688	1	NA	NA	NA	0	0	0	0	0	0.997077153	0	0	2.21262586	0	0	0	0	0	0	0	0	1	0	0	2	0	0	0
2310009A05Rik	.	.	.	.	0.203377548	-0.061081152	0.018747488	-0.245711136	0.324523902	0.835997769	0.963087254	0.394369782	114.3499832	112.865413	117.4042122	108.5600301	84.79183273	118.6521812	80.55653268	96.80036525	122.8007352	138.4430837	129.1091515	106.5705336	85	94	113	99	78	119	82	88	111	119	109	94
2310009B15Rik	qNSC	.	qNSC	.	-0.082806672	-0.244863689	-0.096388423	-0.258445322	0.627765672	0.33182454	0.77922204	0.38547936	95.51586834	106.8619336	123.6380642	96.49780453	131.5360482	119.6492583	131.6411632	106.7004026	140.5017421	122.1556621	88.83657215	88.43086834	71	89	119	88	121	120	134	97	127	105	75	78
2310010J17Rik	.	.	.	.	0.691219577	0.316091599	-0.022578572	-0.397706629	0.127133433	0.536444071	0.978483947	0.474128784	29.59646625	48.02783533	32.2082352	25.22101709	27.17686946	40.88016326	22.59512502	34.10012867	18.80731981	32.57484322	18.95180206	32.87814336	22	40	31	23	25	41	23	31	17	28	16	29
2310011J03Rik	.	.	.	.	0.275059211	-0.159244962	0.286280977	-0.148023136	0.14968477	0.44404677	0.199102903	0.557608335	513.9022775	666.3862151	836.3751399	721.5404021	734.8625503	869.4512772	770.1990441	753.5028432	563.1132814	657.3138007	604.0886906	505.6431703	382	555	805	658	676	872	784	685	509	565	510	446
2310014L17Rik	.	.	.	.	-0.745350106	-0.468792231	0.505753804	0.782312337	0.074854729	0.231928124	0.275236564	0.093668324	29.59646625	22.81322178	75.84519902	31.80041286	46.74421548	21.93569736	50.10223374	44.00016602	38.72095255	24.43113242	37.90360412	43.08170509	22	19	73	29	43	22	51	40	35	21	32	38
2310015A10Rik	.	.	.	.	0.700700653	0.641131245	0.115833342	0.056263961	0.000378235	0.001288199	0.729874954	0.8629187	86.0988109	156.0904648	102.8585576	194.092175	94.57550574	151.5557272	93.3276903	135.3005105	88.5050344	130.2993729	95.94349792	125.843928	64	130	99	177	87	152	95	123	80	112	81	111
2310015B20Rik	qNSC	.	.	cl1	0.872265107	1.776046687	0.778698007	1.682470298	0.875430692	0.300215592	NA	NA	2.69058784	1.200695883	4.155901316	8.772527685	0	0.997077153	0	1.100004151	0	2.326774516	0	4.534916325	2	1	4	8	0	1	0	1	0	2	0	4
2310022A10Rik	.	.	.	.	-0.232627879	-0.081383523	-0.206780708	-0.055536276	0.144866036	0.672041153	0.28507496	0.824865694	407.6240578	345.8004143	345.9787846	385.9912181	439.1782106	339.0062319	390.9939025	331.1012493	391.6347772	369.957148	335.2099989	297.0370193	303	288	333	352	404	340	398	301	354	318	283	262
2310022B05Rik	.	.	.	.	0.878082373	0.537549437	0.587263575	0.246730715	2.80E-06	0.006256693	0.008536825	0.342225288	715.6963656	1293.149466	1101.313849	1632.786715	704.4244565	1392.916782	1083.583604	1645.606209	664.8940709	1144.773062	946.4056153	1267.509113	532	1077	1060	1489	648	1397	1103	1496	601	984	799	1118
2310030G06Rik	.	.	.	.	-0.548252188	1.035332042	0.215408514	1.798993364	1	0.578287431	NA	NA	1.34529392	0	3.116925987	4.386263842	1.087074779	2.991231458	0	3.300012452	2.21262586	0	2.368975257	3.401187244	1	0	3	4	1	3	0	3	2	0	2	3
2310033P09Rik	.	.	.	.	0.05486908	-0.440546398	0.316386312	-0.179029116	0.883282919	0.007610919	0.114027199	0.43307451	205.8299698	230.5336096	304.4197714	209.4440985	270.6816199	284.1669885	322.2261307	247.5009339	247.8140963	238.4943879	277.1701051	209.73988	153	192	293	191	249	285	328	225	224	205	234	185
2310034G01Rik	.	.	.	.	-0.232985274	-0.084585287	-0.18773612	-0.039336266	0.872838069	0.921248456	0.842391712	0.971807375	33.63234801	18.01043825	17.66258059	26.31758305	11.95782256	16.9503116	12.77115762	7.700029054	7.74419051	9.307098063	15.39833917	9.069832651	25	15	17	24	11	17	13	7	7	8	13	8
2310035C23Rik	.	.	.	.	-0.083466105	0.177003276	-0.296193571	-0.035724134	0.516384428	0.185150353	0.037006519	0.860368825	1163.679241	1010.985934	843.6479672	886.0252962	944.6679826	841.5331169	781.0054083	867.9032748	911.6018543	995.8594928	831.5103153	1022.623631	865	842	812	808	869	844	795	789	824	856	702	902
2310036O22Rik	.	.	.	.	-0.47036946	-0.719334039	0.216992183	-0.031972289	0.003636109	6.00E-06	0.319600353	0.91249549	1358.746859	875.3072988	1763.141133	907.9566154	1372.975445	1073.852094	1535.486105	1004.30379	1215.83791	898.1349631	1287.538052	874.1051217	1010	729	1697	828	1263	1077	1563	913	1099	772	1087	771
2310039H08Rik	.	.	.	.	0.050038466	-0.286095786	0.182309409	-0.153824773	0.712742754	0.22007273	0.547576638	0.621608682	197.7582063	212.5231713	264.9387089	172.1608558	189.1510115	230.3248223	182.7257936	193.6007305	203.5615791	167.5277651	222.6836742	183.6641112	147	177	255	157	174	231	186	176	184	144	188	162
2310039L15Rik	.	.	.	.	-0.365060528	-0.198348515	-0.411294988	-0.24457393	1	0.930742984	NA	NA	5.381175681	2.401391766	2.077950658	2.193131921	0	2.991231458	1.96479348	0	3.31893879	1.163387258	2.368975257	3.401187244	4	2	2	2	0	3	2	0	3	1	2	3
2310040G24Rik	.	.	.	.	-0.353839574	0.291984494	0.074085984	0.719910504	0.58958446	0.579951618	0.922963049	0.195953216	13.4529392	18.01043825	27.01335855	40.57294054	20.65442079	20.93862021	18.66553806	20.90007886	28.76413618	10.47048532	21.32077731	20.40712346	10	15	26	37	19	21	19	19	26	9	18	18
2310043L19Rik	.	.	.	.	-1.955809439	0.059258291	-2.023903302	-0.008800562	1	0.987589189	NA	NA	1.34529392	0	0	0	0	0	0	0	1.10631293	0	0	0	1	0	0	0	0	0	0	0	1	0	0	0
2310045N01Rik	.	.	.	.	0.291067757	0.36560151	-0.297302874	-0.222769059	0.148943377	0.059864075	0.211141939	0.361498499	383.4087673	443.0567809	307.5366974	426.5641587	366.3442004	473.6116476	289.8070383	402.6015191	306.4486816	373.4473098	260.5872783	276.6298958	285	369	296	389	337	475	295	366	277	321	220	244
2310047M10Rik	.	.	.	.	0.663646411	0.239849975	0.121618929	-0.3021775	0.011604956	0.433632576	0.768937506	0.381132888	143.9464495	301.3746667	214.0289178	288.3968476	258.7237973	397.8337839	258.3703426	293.7011082	201.3489533	259.4353585	185.9645577	196.1351311	107	251	206	263	238	399	263	267	182	223	157	173
2310057J18Rik	.	.	.	.	-1.964283201	-0.902534547	-1.070577922	-0.008800546	1	NA	NA	NA	1.34529392	0	0	0	1.087074779	0	0	0	0	0	1.184487629	0	1	0	0	0	1	0	0	0	0	0	1	0
2310057M21Rik	.	.	.	.	-0.391757388	-0.338861917	0.156118754	0.209014324	0.010233625	0.029366559	0.456497647	0.317662075	208.5205576	148.8862895	222.3407204	155.7123664	167.4095159	134.6054156	203.3561252	168.300635	198.0300145	153.567118	212.0232855	180.2629239	155	124	214	142	154	135	207	153	179	132	179	159
2310061I04Rik	.	.	qNSC	.	0.056741787	-0.333452604	0.14351425	-0.246680083	0.723110845	0.020523059	0.466442496	0.157693474	565.0234465	660.3827357	764.6858422	576.7936953	765.3006441	726.8692443	819.3188811	680.9025692	777.7379898	809.7175315	748.5961813	594.0740386	420	550	736	526	704	729	834	619	703	696	632	524
2310061J03Rik	.	.	.	.	0.446459823	0.009483214	-0.208365248	-0.645341848	0.228604726	0.987589189	0.681794598	0.09760145	52.46646289	69.64036122	39.4810625	48.24890227	48.91836504	61.81878347	40.27826634	41.80015772	36.50832669	55.84258838	39.08809174	29.47695611	39	58	38	44	45	62	41	38	33	48	33	26
2310067B10Rik	.	.	.	.	-0.225118635	0.072404682	-0.345175378	-0.047651954	0.227739282	0.758106706	0.105874038	0.871315173	2265.474962	1879.089057	1845.220184	2187.649091	2531.797159	2067.938015	2075.804312	1901.907176	2159.522839	2004.516245	1554.047769	1668.849208	1684	1565	1776	1995	2329	2074	2113	1729	1952	1723	1312	1472
2310068J16Rik	.	.	.	.	-0.508014912	-0.524105626	0.189260806	0.173169986	0.760333838	0.646578384	0.898666658	0.91848859	4.035881761	1.200695883	7.272827303	2.193131921	4.348299114	5.982462916	3.92958696	6.600024904	5.53156465	2.326774516	4.737950514	2.267458163	3	1	7	2	4	6	4	6	5	2	4	2
2310069G16Rik	.	.	qNSC	cl2	1.243320549	0.710079465	0.170088003	-0.363153102	0.025168438	0.232548631	0.854430279	0.622932013	13.4529392	27.61600531	25.97438323	24.12445113	14.13197212	28.91523743	7.85917392	22.00008301	11.0631293	34.90161774	9.475901029	24.94203979	10	23	25	22	13	29	8	20	10	30	8	22
2410002F23Rik	.	.	.	.	-0.585182918	-0.529766459	0.172027121	0.22744368	1.45E-05	0.000113279	0.363105641	0.20430274	1537.670951	905.3246959	2094.574263	1150.297693	1764.322366	1137.665031	1771.261322	1358.505126	1459.226755	1129.649027	1497.192363	1207.421472	1143	754	2016	1049	1623	1141	1803	1235	1319	971	1264	1065
2410004B18Rik	.	.	.	.	-0.072436135	-0.217519706	0.32434796	0.179264473	0.799954574	0.207700688	0.086829728	0.405101428	497.7587505	397.4303373	656.6324079	448.4954779	379.3890977	413.7870184	424.3953917	456.5017225	346.2759471	347.8527901	445.3673484	408.1424693	370	331	632	409	349	415	432	415	313	299	376	360
2410004N09Rik	.	.	.	.	-0.257456816	-0.10480584	0.387348781	0.539999944	0.239050632	0.700797935	0.143120751	0.032654905	95.51586834	85.2494077	160.0022007	140.360443	114.1428518	99.70771527	143.429924	127.6004815	119.4817964	90.74420612	127.9246639	133.7800316	71	71	154	128	105	100	146	116	108	78	108	118
2410004P03Rik	.	.	.	.	2.525323592	1.855221126	-2.434411632	-3.104514212	2.29E-07	0.002167747	0.000135557	1.67E-09	64.57410817	349.402502	7.272827303	26.31758305	52.17958937	377.8922409	14.7359511	34.10012867	36.50832669	152.4037308	5.922438143	41.94797601	48	291	7	24	48	379	15	31	33	131	5	37
2410006H16Rik	aNSC	.	.	.	-0.16775976	-0.299548763	0.644015832	0.512226966	0.41994352	0.202805226	0.007410799	0.040676984	423.7675849	410.637992	924.6880428	714.9610063	671.8122132	613.2024489	837.0020225	778.8029386	497.8408185	394.3882804	730.8288668	531.7189391	315	342	890	652	618	615	852	708	450	339	617	469
2410012E07Rik	.	.	.	.	-3.218193104	-2.453294053	-0.773743813	-0.008800552	1	NA	NA	NA	1.34529392	0	1.038975329	0	3.261224336	0	0	0	1.10631293	0	2.368975257	0	1	0	1	0	3	0	0	0	1	0	2	0
2410015M20Rik	.	.	.	.	0.175565373	-0.153001577	0.044892866	-0.283674005	0.332240176	0.454278213	0.874226739	0.185498991	873.0957542	988.1727118	970.4029573	849.8386195	891.4013184	1092.796559	823.2484681	848.1032001	742.335976	748.0580068	791.2377359	626.952182	649	823	934	775	820	1096	838	771	671	643	668	553
2410016O06Rik	.	.	.	.	-0.478276322	-0.585149692	0.232852212	0.125979081	0.040925335	0.0091089	0.450424544	0.723705783	216.5923212	212.5231713	406.2393536	221.506324	384.8244716	269.2108312	412.6066308	300.3011331	415.9736617	250.1282604	380.2205288	277.7636249	161	177	391	202	354	270	420	273	376	215	321	245
2410018L13Rik	.	.	.	.	0.309958472	-1.042098167	0.468323916	-0.883732665	0.838327622	0.201996417	0.65579652	0.383008104	5.381175681	10.80626295	7.272827303	4.386263842	5.435373893	7.976617222	12.77115762	6.600024904	8.85050344	5.816936289	7.106925772	2.267458163	4	9	7	4	5	8	13	6	8	5	6	2
2410076I21Rik	.	.	.	.	-0.072456474	1.021028318	-0.140106291	0.952971092	1	NA	NA	NA	0	0	0	0	0	0	0	1.100004151	0	0	0	0	0	0	0	0	0	0	0	1	0	0	0	0
2410089E03Rik	.	.	.	.	-0.268896578	0.222068967	-0.404074869	0.086890847	0.155451802	0.282299803	0.062390455	0.769432457	1089.688075	745.6321434	653.515482	1019.806343	710.9469052	669.0387695	667.0473864	661.1024945	974.6616913	887.6644778	775.8393967	762.9996717	810	621	629	930	654	671	679	601	881	763	655	673
2410127L17Rik	aNSC	.	.	.	-0.439614836	-0.474366425	0.354191197	0.319439884	0.0933712	0.081247638	0.294650094	0.354081677	1126.011011	720.4175299	1307.030964	634.9116912	965.3224034	653.085535	1061.970876	873.4032956	1036.615215	933.0365808	1629.854977	1369.54473	837	600	1258	579	888	655	1081	794	937	802	1376	1208
2410131K14Rik	.	.	.	.	0.231106762	0.247705109	-0.200204425	-0.183606014	0.092350117	0.0853666	0.259459913	0.295114315	486.9963991	565.527761	481.0455773	484.6821546	538.1020154	658.0709208	492.1807667	669.9025277	528.8175805	600.3078251	377.8515535	452.3579034	362	471	463	442	495	660	501	609	478	516	319	399
2410137M14Rik	.	.	.	.	-0.072131832	-0.521701344	2.305953335	1.856302484	1	NA	NA	NA	0	0	1.038975329	0	0	0	0.98239674	1.100004151	0	0	1.184487629	1.133729081	0	0	1	0	0	0	1	1	0	0	1	1
2500004C02Rik	.	.	.	.	-0.387824546	0.065155521	-0.300663805	0.152316383	0.047576131	0.806615329	0.227174421	0.598926469	204.4846759	132.0765471	141.3006447	140.360443	144.5809456	117.655104	118.8700055	107.8004068	123.9070482	109.3584022	120.8177381	150.7859678	152	110	136	128	133	118	121	98	112	94	102	133
2510002D24Rik	.	.	.	.	0.749856753	0.406790109	0.188832874	-0.154233603	0.019787346	0.232153662	0.704388692	0.74118261	36.32293585	57.63340239	40.52003783	67.98708956	36.96054247	50.85093479	38.31347286	46.20017433	33.1893879	70.96662273	42.64155463	46.48289233	27	48	39	62	34	51	39	42	30	61	36	41
2510003E04Rik	.	.	.	.	0.613293325	0.532161504	-0.386085576	-0.467217366	4.82E-10	1.50E-07	0.000806343	1.72E-05	2040.810877	2880.469424	1424.435176	2111.98604	1712.142776	2844.661117	1300.693284	2015.207604	1599.728497	2453.583727	1366.898723	1789.02449	1517	2399	1371	1926	1575	2853	1324	1832	1446	2109	1154	1578
2510009E07Rik	.	.	.	.	0.358886072	0.496645544	-0.200345297	-0.062585689	0.069291756	0.010923675	0.458984585	0.848159803	2948.884273	4139.999405	2056.132176	3615.377972	3118.81754	3497.746652	2910.841541	3636.613722	2990.36385	3979.947809	2917.393029	3871.684813	2192	3448	1979	3297	2869	3508	2963	3306	2703	3421	2463	3415
2510039O18Rik	.	.	.	.	0.047918476	-0.068952629	0.05669187	-0.060179117	0.848029306	0.799008021	0.861890692	0.858078112	706.2793081	691.6008287	844.6869425	780.7549639	788.1292145	852.5009656	869.4211149	818.4030881	742.335976	767.8355902	611.1956164	619.0160784	525	576	813	712	725	855	885	744	671	660	516	546
2610001J05Rik	.	.	.	.	-0.150165306	-0.300456342	0.007134884	-0.143156093	0.240378677	0.015994276	0.975508943	0.388974719	1497.312133	1307.557817	1397.421818	1007.744118	1321.882931	1181.536426	1164.140137	1050.503964	1299.917693	1221.556621	1578.922009	1301.520985	1113	1089	1345	919	1216	1185	1185	955	1175	1050	1333	1148
2610002J02Rik	.	.	.	.	-0.006825853	-0.410003927	0.086236912	-0.316941102	0.959554577	0.005083053	0.698171701	0.069045574	538.1175681	503.091575	626.5021234	444.109214	531.5795667	599.2433688	545.2301907	432.3016312	497.8408185	454.8844178	490.3778782	375.2643259	400	419	603	405	489	601	555	393	450	391	414	331
2610002M06Rik	.	.	.	.	0.199403641	0.083128325	0.236112622	0.119837433	0.435772501	0.75884843	0.396498266	0.701524924	472.198166	469.4720903	395.8496004	441.9160821	321.7741345	406.8074783	408.6770438	438.9016561	407.1231582	501.4199082	610.0111287	615.6148912	351	391	381	403	296	408	416	399	368	431	515	543
2610005L07Rik	.	.	.	.	0.168247941	0.367227431	-0.048108066	0.150871663	0.579524701	0.279840025	0.927988906	0.754463026	99.5517501	198.1148207	112.2093355	229.1822858	157.6258429	128.6229527	176.8314132	141.9005354	167.0532524	152.4037308	122.0022257	159.8558005	74	165	108	209	145	129	180	129	151	131	103	141
2610008E11Rik	.	.	.	.	0.219064381	0.42152718	0.032976825	0.235439708	0.247360144	0.012921758	0.908441795	0.276458082	465.4716964	707.2098752	442.6034902	733.6026276	539.1890902	523.4655052	525.5822559	602.8022745	599.6216081	641.0263791	677.5269236	865.0352891	346	589	426	669	496	525	535	548	542	551	572	763
2610015P09Rik	.	.	.	.	0.159308708	0.230272405	-0.299693592	-0.228729813	0.350350738	0.259475617	0.192549627	0.329662635	178.9240914	222.1287384	142.3396201	167.774592	160.8870672	184.4592733	142.4475273	139.7005271	202.4552662	200.1026084	156.352367	209.73988	133	185	137	153	148	185	145	127	183	172	132	185
2610018G03Rik	.	.	.	.	-2.431714872	-2.024868964	0.747446704	1.154293234	4.70E-06	3.23E-06	0.135755623	0.10683488	29.59646625	3.602087649	57.1436431	8.772527685	34.78639292	4.985385764	52.06702722	17.60006641	37.61463962	10.47048532	62.77784432	15.87220714	22	3	55	8	32	5	53	16	34	9	53	14
2610020C07Rik	.	.	.	.	-1.243860283	0.115164841	-0.037198626	1.321827619	0.02372369	0.859135582	0.966781426	0.029689496	36.32293585	9.605567065	28.05233388	24.12445113	19.56734601	7.976617222	23.57752176	26.40009961	16.59469395	12.79725984	17.76731443	24.94203979	27	8	27	22	18	8	24	24	15	11	15	22
2610020H08Rik	.	.	aNSC	.	-0.458150364	0.240444436	-0.011224505	0.687370658	0.054278306	0.381343508	0.980381343	0.011239781	224.6640847	132.0765471	168.3140033	198.4784389	144.5809456	103.6960239	198.4441415	210.1007928	206.8805179	183.8151867	203.7318721	265.292605	167	110	162	181	133	104	202	191	187	158	172	234
2610027K06Rik	.	.	.	.	-1.511138363	0.059258324	-2.541000539	-0.970595546	0.791137615	0.987589189	NA	NA	0	1.200695883	0	0	3.261224336	0	0	0	0	0	0	0	0	1	0	0	3	0	0	0	0	0	0	0
2610034B18Rik	.	.	.	.	-0.114190963	0.044525701	-0.133449337	0.025267385	0.338706961	0.765234414	0.375373273	0.895107029	1061.436903	929.3386136	812.4787073	892.6046919	995.7604972	957.1940666	955.872028	1048.303956	986.8311336	923.7294828	1006.814484	919.454285	789	774	782	814	916	960	973	953	892	794	850	811
2610034M16Rik	qNSC	.	.	cl2	1.768389147	1.255798976	0.255435659	-0.257153776	0.00098016	0.023042047	0.770628038	0.764403317	63.22881425	188.5092537	88.31290297	117.3325578	38.04761725	164.5177302	41.26066308	139.7005271	38.72095255	122.1556621	36.71911649	140.5824061	47	157	85	107	35	165	42	127	35	105	31	124
2610035D17Rik	qNSC	.	.	cl2	1.6430998	0.949260302	0.876505699	0.182666193	5.76E-09	0.000682257	0.0119646	0.661920352	51.12116897	205.318996	98.70265626	254.4033029	70.65986061	177.4797332	117.8876088	207.9007845	47.57145599	147.7501818	94.75901029	139.448677	38	171	95	232	65	178	120	189	43	127	80	123
2610035F20Rik	.	.	.	.	0.371039003	1.79367182	-1.694769827	-0.272135133	0.878392887	0.192127501	0.309126077	0.862724342	1.34529392	4.802783533	2.077950658	4.386263842	6.522448672	3.988308611	0	3.300012452	2.21262586	4.653549032	1.184487629	3.401187244	1	4	2	4	6	4	0	3	2	4	1	3
2610037D02Rik	.	.	.	.	2.363341318	1.176304837	3.053768953	1.866681399	0.388793513	0.526353562	NA	NA	0	0	2.077950658	8.772527685	0	0.997077153	0.98239674	1.100004151	0	2.326774516	2.368975257	2.267458163	0	0	2	8	0	1	1	1	0	2	2	2
2610044O15Rik8	.	.	.	.	0.003347192	-0.141520923	0.41397453	0.269106543	0.84354602	0.641451314	0.175069053	0.418645359	133.1840981	144.083506	160.0022007	128.2982174	107.6204031	113.6667954	165.0426523	163.9006184	150.4585585	134.9529219	196.6249463	180.2629239	99	120	154	117	99	114	168	149	136	116	166	159
2610100L16Rik	.	.	.	.	1.027148364	0.660946116	0.594899151	0.228697493	0.140914552	0.345629373	0.511801632	0.82001446	13.4529392	34.82018061	27.01335855	49.34546823	22.82857035	50.85093479	38.31347286	55.00020753	23.23257153	36.06500499	24.8742402	38.54678877	10	29	26	45	21	51	39	50	21	31	21	34
2610203C20Rik	.	.	.	.	-0.262327834	0.143941573	0.19839842	0.60466809	0.350437191	0.654661806	0.592955486	0.039701889	904.0375144	666.3862151	938.1947221	934.2741984	542.4503145	421.7636356	701.4312723	650.102453	580.8142882	601.4712123	683.4493617	982.9431135	672	555	903	852	499	423	714	591	525	517	577	867
2610203C22Rik	.	.	.	.	-0.411658413	-0.936135572	0.214758116	-0.309718972	0.521703106	0.061558431	0.763155391	0.684725611	32.28705409	15.60904648	31.16925987	8.772527685	20.65442079	23.92985167	25.54231524	16.50006226	21.01994567	15.12403435	28.42770309	19.27339438	24	13	30	8	19	24	26	15	19	13	24	17
2610206C17Rik	.	.	.	.	-1.908461486	0.515397251	-1.418206462	1.005664118	0.390486556	0.816164935	NA	NA	4.035881761	0	0	2.193131921	4.348299114	0.997077153	2.94719022	1.100004151	0	1.163387258	0	1.133729081	3	0	0	2	4	1	3	1	0	1	0	1
2610207O16Rik	.	.	.	.	0.476837248	0.143834265	0.173576653	-0.159426041	0.233147998	0.752094021	0.751042213	0.770376891	33.63234801	87.65079947	57.1436431	69.08365552	69.57278583	69.79540069	53.04942396	61.60023243	48.67776892	55.84258838	62.77784432	60.08764131	25	73	55	63	64	70	54	56	44	48	53	53
2610301B20Rik	.	.	.	.	0.17350441	-0.063913264	0.122935925	-0.11448169	0.253652409	0.751234851	0.579090813	0.603727772	1043.948082	1234.315368	1059.754836	959.4952155	1019.676142	1073.852094	1080.636414	973.5036733	1033.296277	1185.491616	1233.051621	1293.584882	776	1028	1020	875	938	1077	1100	885	934	1019	1041	1141
2610305D13Rik	.	.	.	.	-0.273146281	-0.069751962	0.138544856	0.341939265	0.701139724	0.921498655	0.86220585	0.642188646	36.32293585	37.22157238	48.83184046	41.6695065	51.09251459	24.92692882	35.36628264	46.20017433	26.55151032	32.57484322	41.457067	31.74441428	27	31	47	38	47	25	36	42	24	28	35	28
2610306M01Rik	.	.	.	.	0.326285978	-0.005109723	0.120656089	-0.210739554	0.149219293	0.987626922	0.740757335	0.513824217	99.5517501	170.4988154	147.5344967	169.9677239	139.1455717	156.541113	143.429924	139.7005271	132.7575516	140.7698582	113.7108123	94.09951375	74	142	142	155	128	157	146	127	120	121	96	83
2610307P16Rik	.	.	.	.	-0.797795066	-0.443089206	0.647293499	1.002000739	0.350870434	0.568331963	0.468341572	0.255482577	22.86999664	10.80626295	17.66258059	28.51071498	7.60952345	4.985385764	28.48950546	14.30005396	13.27575516	9.307098063	21.32077731	6.802374488	17	9	17	26	7	5	29	13	12	8	18	6
2610316D01Rik	.	.	aNSC	.	-0.369034926	-0.377996465	0.524605757	0.515644806	0.412371101	0.34053454	0.240849393	0.254826028	139.9105677	115.2668048	128.8329408	117.3325578	122.83945	75.77786361	188.6201741	122.1004607	121.6944223	107.0316277	235.7130381	185.9315693	104	96	124	107	113	76	192	111	110	92	199	164
2610318N02Rik	.	.	.	.	-0.855803251	-0.718077506	1.33905896	1.476785384	0.033743506	0.034666877	0.000258439	0.000244985	36.32293585	18.01043825	128.8329408	69.08365552	53.26666415	31.90646889	111.9932284	66.00024904	35.40201376	18.61419613	75.80720823	57.82018315	27	15	124	63	49	32	114	60	32	16	64	51
2610507B11Rik	.	.	.	.	-0.004121147	0.214740855	-0.325041735	-0.106179625	0.923925544	0.139422461	0.038741866	0.587905899	14644.86962	15000.29367	10147.67204	14359.53125	14542.88639	14199.37573	12652.28761	13773.15197	15821.38121	15682.46024	13131.22985	13563.93473	10886	12493	9767	13095	13378	14241	12879	12521	14301	13480	11086	11964
2610507I01Rik	qNSC	.	.	.	0.415278009	0.23509622	-0.122028148	-0.3022099	0.002112094	0.109635078	0.542114336	0.056514822	355.1575949	623.1611634	303.3807961	459.4611375	410.9142663	492.5561135	376.2579514	364.1013739	408.2294712	454.8844178	402.7257937	448.9567162	264	519	292	419	378	494	383	331	369	391	340	396
2610524H06Rik	.	.	.	.	-0.128365941	-0.493692957	0.310280973	-0.055045979	0.525361643	0.000778475	0.082291566	0.829887855	373.9917098	365.0115485	445.7204161	290.5899796	348.9510039	273.1991399	345.8036525	306.901158	290.9603006	289.6834272	465.503638	293.6358321	278	304	429	265	321	274	352	279	263	249	393	259
2610528A11Rik	.	.	.	.	-0.640131334	1.682104575	0.587802322	2.910054165	1	0.281327607	NA	NA	0	0	2.077950658	10.96565961	0	0.997077153	2.94719022	2.200008301	3.31893879	1.163387258	0	3.401187244	0	0	2	10	0	1	3	2	3	1	0	3
2700029M09Rik	.	.	qNSC	.	-0.793468265	-0.708741985	0.210504299	0.295230865	0.0001373	0.000890225	0.491508483	0.300568572	1529.599187	725.2203134	1672.75028	679.8708956	1236.004023	756.7815589	1263.362208	907.5034243	1358.552278	896.9715758	1835.955824	1332.131671	1137	604	1610	620	1137	759	1286	825	1228	771	1550	1175
2700038G22Rik	.	.	.	.	-1.46494972	-1.075042676	0.561402308	0.951309838	1.57E-06	7.99E-05	0.086412539	0.009198473	67.26469601	18.01043825	129.8719161	39.47637458	96.7496553	26.92108312	102.169261	50.60019093	68.59140166	39.55516677	112.5263247	73.69239029	50	15	125	36	89	27	104	46	62	34	95	65
2700046A07Rik	.	.	.	.	2.370607971	0.912336713	3.035292283	1.576983115	0.408144677	0.662707367	NA	NA	0	1.200695883	0	1.096565961	0	0.997077153	2.94719022	5.500020753	0	1.163387258	2.368975257	3.401187244	0	1	0	1	0	1	3	5	0	1	2	3
2700046G09Rik	.	.	.	.	0.788471823	0.517216012	-0.282994273	-0.554250152	0.01307665	0.145007017	0.559521924	0.14071353	63.22881425	88.85149535	50.90979112	60.31112783	34.78639292	79.76617222	30.45429894	42.90016187	37.61463962	62.82291193	28.42770309	54.4189959	47	74	49	55	32	80	31	39	34	54	24	48
2700049A03Rik	.	.	.	.	-0.50688406	-0.116699189	0.099925185	0.490110187	0.000812564	0.524348836	0.661196821	0.003868933	476.2340478	333.7934555	466.4999227	472.619929	448.9618836	273.1991399	489.2335765	411.4015523	501.1597573	399.0418295	574.4764999	526.0502937	354	278	449	431	413	274	498	374	453	343	485	464
2700054A10Rik	.	.	.	.	0.590733527	0.424359566	0.374510251	0.208136264	0.106434649	0.220459216	0.426222782	0.650189209	29.59646625	45.62644356	30.13028454	50.44203419	26.08979469	43.87139472	34.3838859	50.60019093	24.33888446	30.24806871	39.08809174	37.41305968	22	38	29	46	24	44	35	46	22	26	33	33
2700060E02Rik	aNSC	.	qNSC	.	-0.27375607	-0.38837102	0.258971986	0.144357165	0.108442203	0.020847311	0.2172537	0.538407651	3251.575405	2449.419602	3947.067275	2538.550199	2877.486939	2511.637348	2901.99997	2603.709825	3035.72268	2618.784718	4118.463485	3235.662798	2417	2040	3799	2315	2647	2519	2954	2367	2744	2251	3477	2854
2700062C07Rik	.	.	.	.	-0.266161122	-0.097936993	0.099656764	0.267881002	0.097621904	0.625011301	0.682767544	0.189441705	203.139382	189.7099495	247.2761283	200.6715708	231.5469278	172.4943474	223.9864567	244.2009214	245.6014705	205.9195446	260.5872783	238.0831071	151	158	238	183	213	173	228	222	222	177	220	210
2700070H01Rik	.	.	.	.	-0.062485408	0.051511857	-0.596610852	-0.482613434	1	0.981854585	NA	0.812777495	1.34529392	1.200695883	2.077950658	0	2.174149557	2.991231458	0.98239674	4.400016602	4.42525172	3.490161774	2.368975257	1.133729081	1	1	2	0	2	3	1	4	4	3	2	1
2700081O15Rik	.	.	.	.	-0.231823232	-0.271644487	0.222225892	0.182404737	0.187069309	0.121979727	0.301660093	0.418062908	665.9204905	686.7980452	1009.88402	786.2377937	1065.333283	801.6500308	1221.119148	930.6035114	865.1367113	724.7902617	799.5291493	795.8778151	495	572	972	717	980	804	1243	846	782	623	675	702
2700089E24Rik	.	.	.	.	-0.19251578	-0.252547893	0.034699946	-0.025332052	0.336297489	0.206194284	0.90993231	0.937942137	1662.783285	1455.24341	1683.140033	1139.332033	1582.780878	1311.156456	1372.408246	1232.004649	1532.243408	1414.678906	1839.509287	1736.872953	1236	1212	1620	1039	1456	1315	1397	1120	1385	1216	1553	1532
2700089I24Rik	.	.	.	.	-1.033734596	0.05925774	-1.101893844	-0.00880048	1	NA	NA	NA	1.34529392	0	0	0	0	0	0	0	0	0	0	0	1	0	0	0	0	0	0	0	0	0	0	0
2700094K13Rik	aNSC	.	.	.	-0.945897381	-0.383372017	0.164419262	0.726944951	7.68E-07	0.069317845	0.575370793	0.000888698	1278.029224	594.3444622	1426.513127	935.3707644	1607.783598	858.4834285	1592.465116	1295.804889	1280.00406	708.5028401	1651.175754	1349.137607	950	495	1373	853	1479	861	1621	1178	1157	609	1394	1190
2700097O09Rik	.	.	.	.	-0.599829286	-0.430147955	0.125145233	0.294826848	0.014256194	0.101300312	0.744379657	0.391516216	205.8299698	91.25288712	187.0155592	96.49780453	153.2775438	86.74571229	137.5355436	115.5004358	128.3322999	143.0966327	206.1008474	181.396653	153	76	180	88	141	87	140	105	116	123	174	160
2700099C18Rik	aNSC	.	aNSC	cl3	-1.324777021	-0.71025602	0.326771661	0.941293734	0.000140422	0.058701066	0.524814206	0.026219761	332.2875983	105.6612377	335.5890313	172.1608558	240.2435261	92.7281752	323.2085275	183.7006932	285.4287359	144.26002	416.9396453	301.5719356	247	88	323	157	221	93	329	167	258	124	352	266
2810001G20Rik	.	.	.	.	0.252995953	-0.177492965	0.576211568	0.145722743	0.199886016	0.42587321	0.009268962	0.607866773	95.51586834	139.2807224	171.4309293	150.2295366	119.5782256	118.6521812	150.3067012	148.5005603	98.46185077	117.502113	146.8764659	115.6403663	71	116	165	137	110	119	153	135	89	101	124	102
2810002D19Rik	.	.	.	.	-0.20878924	-0.190756683	0.213852805	0.231885449	0.221228106	0.313782261	0.338801881	0.305741784	164.1258583	144.083506	170.391954	160.0986302	142.406796	114.6638726	147.359511	144.1005437	141.608055	129.1359856	202.5473845	149.6522387	122	120	164	146	131	115	150	131	128	111	171	132
2810004N23Rik	.	.	.	.	-0.343136001	-0.435726389	0.148088447	0.055498151	0.01307665	0.00155474	0.442603909	0.813442028	757.4004771	623.1611634	828.0633372	587.7593549	813.1319344	587.278443	848.7907833	630.3023783	860.7114595	708.5028401	1021.028336	775.4706916	563	519	797	536	748	589	864	573	778	609	862	684
2810006K23Rik	.	.	qNSC	.	-0.450370485	-0.328949901	0.01665727	0.138077921	0.000118154	0.007128034	0.937232377	0.415264884	708.969896	515.0985339	656.6324079	516.4825674	645.7224185	450.678873	650.3466419	495.0018678	691.4455812	532.8313641	763.9945205	636.0220146	527	429	632	471	594	452	662	450	625	458	645	561
2810008D09Rik	.	.	.	.	0.309363231	0.118250794	0.426084662	0.234972456	0.330962032	0.785832746	0.329116545	0.621859416	67.26469601	133.277243	142.3396201	150.2295366	118.4911509	115.6609497	114.9404186	126.5004773	80.76084389	82.60049531	101.8659361	113.3729081	50	111	137	137	109	116	117	115	73	71	86	100
2810013P06Rik	.	.	.	.	0.413505932	0.513312302	0.315189072	0.414995499	0.093690938	0.041707325	0.350082711	0.16952119	145.2917434	183.7064701	149.6124474	260.9826986	111.9687022	153.5498815	135.5707501	177.1006682	95.14291198	130.2993729	151.6144165	184.7978403	108	153	144	238	103	154	138	161	86	112	128	163
2810021J22Rik	.	.	.	.	0.24430776	0.488989772	-0.096847883	0.147834213	0.170094112	0.006575592	0.737001905	0.561777959	137.2199799	225.730826	129.8719161	256.5964348	198.9346845	207.3920478	202.3737284	253.0009546	226.7941506	238.4943879	197.809434	233.5481908	102	188	125	234	183	208	206	230	205	205	167	206
2810025M15Rik	.	.	.	.	-0.803992276	-0.971620513	0.805273192	0.637645185	0.000120211	2.64E-06	0.000491596	0.009162196	757.4004771	456.2644356	1559.501969	786.2377937	1096.858452	654.0826122	1837.081904	947.1035737	1114.057121	589.8373398	1794.498757	913.7856395	563	380	1501	717	1009	656	1870	861	1007	507	1515	806
2810029C07Rik	.	.	.	.	0.294192862	0.109785868	-0.3523713	-0.536778237	0.160513174	0.706925122	0.209740182	0.031043518	145.2917434	195.713429	110.1313849	133.7810472	146.7550951	161.5264987	106.0988479	81.40030715	110.631293	136.1163092	98.31247317	124.7101989	108	163	106	122	135	162	108	74	100	117	83	110
2810032G03Rik	.	.	.	.	1.697149073	1.420184581	0.695926203	0.418954611	0.124945099	0.118368078	NA	0.72550489	2.69058784	7.204175299	3.116925987	9.869093645	1.087074779	4.985385764	3.92958696	11.00004151	2.21262586	6.980323547	2.368975257	4.534916325	2	6	3	9	1	5	4	10	2	6	2	4
2810047C21Rik1	qNSC	.	.	.	-0.170311785	0.454531525	-0.810673685	-0.185830099	0.802547973	0.277338298	0.062126783	0.744672206	82.06292913	86.45010359	38.44208717	70.18022148	57.61496327	31.90646889	31.43669568	42.90016187	44.2525172	45.37210306	34.35014123	29.47695611	61	72	37	64	53	32	32	39	40	39	29	26
2810049E08Rik	qNSC	.	.	cl2	1.483524514	0.868909902	-0.122069374	-0.736684076	0.000369399	0.060492901	0.875216318	0.128248292	24.21529056	55.23201062	14.54565461	30.7038469	17.39319646	57.83047486	18.66553806	27.50010377	13.27575516	38.39177951	16.5828268	32.87814336	18	46	14	28	16	58	19	25	12	33	14	29
2810055G20Rik	.	.	.	.	0.513608946	-0.222309029	0.271982541	-0.463935486	0.141578897	0.570137765	0.55415985	0.246068719	86.0988109	90.05219124	73.76724836	59.21456187	48.91836504	96.71648382	62.87339136	63.80024074	34.29570083	51.18903935	65.14681957	49.88407958	64	75	71	54	45	97	64	58	31	44	55	44
2810403A07Rik	.	.	.	.	-0.087438182	-0.127045352	0.028765443	-0.010841669	0.539161274	0.355447205	0.884925387	0.960959781	1400.450971	1559.703952	1549.112216	1404.700996	1591.477476	1237.372747	1583.623545	1384.905226	1697.084035	1622.925225	1654.729217	1594.023088	1041	1299	1491	1281	1464	1241	1612	1259	1534	1395	1397	1406
2810403D21Rik	.	.	.	.	-0.263876636	-0.140459976	0.101993291	0.225410146	0.624855945	0.765559831	0.859915719	0.686731134	32.28705409	25.21461355	32.2082352	29.60728094	33.69931814	32.90354604	36.34867938	27.50010377	30.97676204	22.1043579	35.53462886	37.41305968	24	21	31	27	31	33	37	25	28	19	30	33
2810405F15Rik	.	.	.	.	-0.329232129	-0.561490474	0.252078631	0.019821238	1	0.700351428	NA	0.995748053	6.726469601	1.200695883	5.194876645	4.386263842	3.261224336	3.988308611	4.9119837	0	0	2.326774516	1.184487629	3.401187244	5	1	5	4	3	4	5	0	0	2	1	3
2810408A11Rik	aNSC	.	.	.	-0.517203475	-0.231953193	-0.09716374	0.188086733	0.02492133	0.395488428	0.793977943	0.591569386	108.9688075	74.44314476	104.9365082	96.49780453	139.1455717	97.71356097	111.0108316	102.300386	121.6944223	86.09065708	131.4781268	96.36697191	81	62	101	88	128	98	113	93	110	74	111	85
2810408I11Rik	aNSC	.	aNSC	cl3	-1.314320853	-0.662432744	0.294839671	0.946728122	4.41E-06	0.015760836	0.419718838	0.004916075	82.06292913	27.61600531	134.0278174	65.79395764	89.14013184	28.91523743	83.5037229	53.90020338	95.14291198	51.18903935	110.1573495	87.29713926	61	23	129	60	82	29	85	49	86	44	93	77
2810408M09Rik	.	.	.	.	0.652273335	0.116744141	0.086548126	-0.448980966	0.001316596	0.660336306	0.798647012	0.065173044	232.7358482	579.9361116	374.0311184	456.1714396	470.7033791	715.9013957	424.3953917	512.6019342	450.2693625	522.3608788	431.1534968	363.9270351	173	483	360	416	433	718	432	466	407	449	364	321
2810410L24Rik	.	.	.	.	0.513700017	0.37130787	-0.187551344	-0.329943254	0.172907679	0.338947004	0.72516559	0.473290365	56.50234465	120.0695883	40.52003783	100.8840684	96.7496553	127.6258756	93.3276903	82.5003113	74.12296631	77.94694628	66.3313072	75.95984845	42	100	39	92	89	128	95	75	67	67	56	67
2810417H13Rik	aNSC	.	aNSC	cl3	-1.755790235	-1.182525558	0.434801224	1.008066866	1.51E-08	0.000232124	0.317787546	0.005976589	4331.846423	797.2620664	5347.606018	1312.589455	3201.435223	915.3168262	3655.498269	2049.307733	3263.623143	1484.482141	5590.781607	3067.870894	3220	664	5147	1197	2945	918	3721	1863	2950	1276	4720	2706
2810428I15Rik	.	.	.	.	0.072857265	-0.359213808	0.317804077	-0.114266936	0.608894176	0.034353664	0.114819848	0.643590097	378.0275916	402.2331209	585.9820856	415.5984991	542.4503145	580.2989029	580.5964733	489.501847	449.1630496	458.3745796	543.6798215	428.5495927	281	335	564	379	499	582	591	445	406	394	459	378
2810429I04Rik	.	.	aNSC	.	-0.4747462	-0.411973441	0.209538944	0.272312126	0.249196343	0.28074978	0.681794598	0.601646696	49.77587505	30.01739708	47.79286513	29.60728094	34.78639292	22.93277451	44.2078533	28.60010792	45.35883013	40.71855403	58.0398938	54.4189959	37	25	46	27	32	23	45	26	41	35	49	48
2810433D01Rik	.	.	.	.	0.918489122	0.059258319	-0.999076162	-1.858317949	0.867065801	0.987589189	NA	NA	0	1.200695883	0	0	2.174149557	2.991231458	0.98239674	1.100004151	0	0	0	0	0	1	0	0	2	3	1	1	0	0	0	0
2810442I21Rik	aNSC	.	.	cl3	-1.385110397	-0.487270264	-0.595090545	0.302750188	3.85E-06	0.158343219	0.119958765	0.508139582	398.2070004	115.2668048	269.0946102	127.2016514	281.5523677	86.74571229	139.5003371	111.1004192	179.2226947	126.8092111	158.7213422	166.658175	296	96	259	116	259	87	142	101	162	109	134	147
2810454H06Rik	.	.	.	.	-0.828960524	0.200497054	-5.86E-05	1.029399435	0.147651703	0.740506276	0.999953945	0.088220094	21.52470272	13.20765471	15.58462994	17.54505537	14.13197212	3.988308611	20.63033154	25.30009546	18.80731981	13.96064709	17.76731443	19.27339438	16	11	15	16	13	4	21	23	17	12	15	17
2810459M11Rik	.	.	.	.	1.171686736	1.036455465	-0.667151018	-0.802381963	0.000400246	0.002362199	0.111830127	0.044661132	1234.979819	4021.130513	644.164704	2179.97313	2181.759081	4418.048864	1464.753539	2501.409438	1965.918077	3689.100995	1281.615614	2273.126808	918	3349	620	1988	2007	4431	1491	2274	1777	3171	1082	2005
2810468N07Rik	.	.	qNSC	.	0.224576639	-0.053135187	0.595396633	0.317685043	0.380141676	0.884143289	0.054712125	0.363185269	324.2158348	633.9674263	578.7092583	835.583262	696.8149331	639.1264549	937.2064899	811.8030632	628.3857442	657.3138007	980.7557565	758.4647554	241	528	557	762	641	641	954	738	568	565	828	669
2810474O19Rik	.	.	.	.	-0.351957157	0.201480917	-0.223646661	0.329791562	0.108487062	0.4182053	0.448281051	0.219276732	714.3510716	527.1054927	470.655824	603.1112783	540.276165	407.8045555	504.9519243	444.4016768	515.5418254	451.3942561	538.941871	693.8421978	531	439	453	550	497	409	514	404	466	388	455	612
2900005J15Rik	.	.	.	.	0.855217146	1.02879416	-0.43777585	-0.264198676	0.010384342	0.002865912	0.373182591	0.557442523	26.9058784	72.04175299	28.05233388	46.05577035	36.96054247	49.85385764	19.6479348	46.20017433	36.50832669	61.65952467	27.24321546	60.08764131	20	60	27	42	34	50	20	42	33	53	23	53
2900008C10Rik	.	.	.	.	0.178862946	0.836311676	-0.230232658	0.427218924	0.994682172	0.299738828	NA	0.684315076	8.071763521	6.003479416	7.272827303	6.579395764	8.696598229	10.96784868	8.84157066	13.20004981	6.63787758	9.307098063	3.553462886	15.87220714	6	5	7	6	8	11	9	12	6	8	3	14
2900009J06Rik	.	.	.	.	-0.074825078	0.064658425	-0.019747709	0.11973625	1	0.949085772	0.986887516	0.917028621	9.417057442	8.404871182	7.272827303	8.772527685	7.60952345	8.973694375	9.8239674	7.700029054	9.95681637	8.143710805	9.475901029	11.33729081	7	7	7	8	7	9	10	7	9	7	8	10
2900011O08Rik	.	.	.	.	0.946005537	0.411767099	-0.46346432	-0.997702666	1.44E-07	0.039451359	0.040644606	2.41E-07	1057.401021	1808.248	753.2571135	925.5016707	864.224449	1887.46705	669.0121799	1002.103781	836.3725751	1613.618127	575.6609875	731.2552575	786	1506	725	844	795	1893	681	911	756	1387	486	645
2900026A02Rik	.	.	.	.	0.124339743	0.332952002	-0.425338074	-0.21672568	0.6723106	0.156457247	0.106396246	0.468172133	583.8575614	601.5486375	444.6814408	581.1799591	487.0095008	574.31644	391.9762993	507.1019134	522.179703	559.589271	348.2393628	404.741282	434	501	428	530	448	576	399	461	472	481	294	357
2900052N01Rik	qNSC	.	qNSC	cl2	3.922566337	3.274595586	0.796884513	0.148913235	6.83E-19	2.57E-15	0.221631434	0.828402709	17.48882096	312.1809296	33.24721053	312.5212988	15.2190469	258.2429826	29.4719022	300.3011331	16.59469395	175.6714759	22.50526494	214.2747964	13	260	32	285	14	259	30	273	15	151	19	189
2900056M20Rik	.	.	.	.	0.09238546	0.008701875	0.215485684	0.13180224	0.965805535	0.987589189	0.670793346	0.811440617	72.64587169	56.43270651	70.65032237	66.8905236	66.31156149	61.81878347	66.80297832	60.50022828	51.99670771	84.92726983	84.09862163	95.23324283	54	47	68	61	61	62	68	55	47	73	71	84
2900060B14Rik	.	.	.	.	-0.975803191	0.46471788	0.445233751	1.885751647	0.886077368	0.83284204	NA	NA	1.34529392	1.200695883	2.077950658	1.096565961	1.087074779	0	0	2.200008301	0	0	1.184487629	1.133729081	1	1	2	1	1	0	0	2	0	0	1	1
2900076A07Rik	qNSC	.	.	.	0.167295115	0.191611754	0.447501421	0.471818291	0.796433371	0.638903054	0.311703843	0.264254121	48.43058113	85.2494077	58.18261842	85.53214493	53.26666415	38.88600896	73.6797555	78.10029469	42.03989134	38.39177951	63.96233194	60.08764131	36	71	56	78	49	39	75	71	38	33	54	53
2900079G21Rik	.	.	.	.	-0.058200459	-2.475334668	-1.630833375	-4.047972778	1	0.355377842	NA	NA	4.035881761	6.003479416	0	0	6.522448672	2.991231458	0	0	0	1.163387258	3.553462886	0	3	5	0	0	6	3	0	0	0	1	3	0
2900092C05Rik	.	.	.	.	-2.578162827	-2.36046229	-0.226493541	-0.008800559	0.45236544	0.419315973	NA	NA	2.69058784	0	3.116925987	0	1.087074779	0	0	0	0	0	0	0	2	0	3	0	1	0	0	0	0	0	0	0
2900092D14Rik	.	.	.	.	-0.228989824	-0.109249305	0.294231011	0.413971839	0.458881105	0.775001862	0.460035945	0.257964703	760.0910649	609.9535086	1078.456392	625.0425975	697.9020079	518.4801194	764.3046637	786.5029677	808.7147518	806.2273697	936.9297142	1165.473496	565	508	1038	570	642	520	778	715	731	693	791	1028
2900097C17Rik	.	.	.	.	0.353892317	0.243210756	-0.179935303	-0.290616811	0.00172626	0.040627433	0.220136045	0.027811322	7489.251254	10648.97179	6677.49444	8129.940032	7776.932966	9256.864286	6757.907174	7716.529117	8331.642676	10256.42207	7398.309728	8811.34242	5567	8869	6427	7414	7154	9284	6879	7015	7531	8816	6246	7772
3000002C10Rik	.	.	.	.	-0.183188605	-0.293730877	0.207460496	0.096918406	0.637908049	0.35766563	0.613609952	0.841145228	51.12116897	49.22853121	85.19597698	48.24890227	66.31156149	47.85970333	58.9438044	49.50018678	55.3156465	55.84258838	55.67091854	65.75628672	38	41	82	44	61	48	60	45	50	48	47	58
3010001F23Rik	.	.	.	.	-0.096258236	-0.324440576	-0.063293884	-0.291475753	1	0.594689973	0.940372882	0.699218853	40.35881761	20.41183001	22.85745724	20.83475325	13.04489734	14.95615729	23.57752176	14.30005396	17.70100688	30.24806871	20.13628969	18.1396653	30	17	22	19	12	15	24	13	16	26	17	16
3010026O09Rik	.	.	.	.	-0.014570945	-0.066207316	0.446145129	0.394508839	0.806478844	0.816131937	0.087535762	0.138359201	86.0988109	105.6612377	118.4431875	143.6501408	88.05305707	81.76032652	138.5179403	99.00037356	94.03659905	79.11033354	107.7883742	106.5705336	64	88	114	131	81	82	141	90	85	68	91	94
3100003L05Rik	.	.	.	.	-3.310420361	-1.923240722	-0.976482065	0.410705427	0.004708099	0.098704075	0.350859837	0.860368825	14.79823312	1.200695883	10.38975329	2.193131921	9.783673007	0.997077153	3.92958696	0	8.85050344	1.163387258	2.368975257	2.267458163	11	1	10	2	9	1	4	0	8	1	2	2
3110001I22Rik	.	.	.	.	-0.26918774	-0.170636277	0.38844536	0.486997018	0.433851756	0.571946106	0.226695613	0.126764116	61.88352033	44.42574768	69.61134704	64.69739168	48.91836504	41.87724042	65.82058158	56.10021168	48.67776892	45.37210306	72.25374534	63.48882855	46	37	67	59	45	42	67	51	44	39	61	56
3110002H16Rik	.	.	qNSC	.	0.171669151	-0.096121781	0.149491412	-0.118299471	0.19668493	0.561353585	0.4189775	0.53338615	593.2746188	681.9952616	672.2170379	643.6842189	512.0122207	558.3632055	542.2830005	556.6021002	511.1165737	579.3668544	575.6609875	473.898756	441	568	647	587	471	560	552	506	462	498	486	418
3110007F17Rik	.	.	.	.	-0.106807901	-0.157555647	0.18344825	0.132700727	0.641082495	0.671007006	0.677125463	0.780126392	142.6011555	109.2633254	127.7939655	112.9462939	89.14013184	74.78078646	91.36289682	88.00033205	98.46185077	122.1556621	155.1678793	133.7800316	106	91	123	103	82	75	93	80	89	105	131	118
3110009E18Rik	.	.	qNSC	.	-0.989484101	-0.591801062	0.362111277	0.759794592	0.002712611	0.057195393	0.359211995	0.054394267	51.12116897	27.61600531	71.6892977	35.09011074	59.78911282	21.93569736	55.01421744	31.90012037	44.2525172	29.08468145	73.43823297	65.75628672	38	23	69	32	55	22	56	29	40	25	62	58
3110015C05Rik	.	.	.	.	1.772096727	-1.366815013	3.72008465	0.581095057	1	0.546003808	NA	NA	0	1.200695883	5.194876645	2.193131921	0	0.997077153	0.98239674	1.100004151	0	0	2.368975257	0	0	1	5	2	0	1	1	1	0	0	2	0
3110021A11Rik	.	.	.	.	-1.668737344	0.792249676	-1.163762594	1.297233764	0.673757425	0.67925606	NA	NA	4.035881761	0	1.038975329	2.193131921	1.087074779	0	0.98239674	3.300012452	2.21262586	2.326774516	1.184487629	0	3	0	1	2	1	0	1	3	2	2	1	0
3110021N24Rik	.	.	.	.	1.916526533	-0.529923751	2.790666558	0.344184227	0.516905344	0.707044162	NA	0.859071509	0	1.200695883	4.155901316	6.579395764	2.174149557	4.985385764	5.89438044	3.300012452	0	2.326774516	5.922438143	1.133729081	0	1	4	6	2	5	6	3	0	2	5	1
3110035E14Rik	.	.	.	.	-0.466137384	-1.054880324	1.015517941	0.426775485	0.38577829	0.069790242	0.137877064	0.603945465	84.75351697	69.64036122	85.19597698	72.3733534	108.7074779	77.77201791	265.2471198	113.3004275	73.01665338	45.37210306	188.3335329	73.69239029	63	58	82	66	100	78	270	103	66	39	159	65
3110039I08Rik	.	.	.	.	0.356467763	-0.237876954	0.140386344	-0.45395828	0.669848687	0.744055636	0.876317605	0.559926015	20.1794088	25.21461355	18.70155592	16.44848941	10.87074779	13.95908014	13.75355436	11.00004151	9.95681637	12.79725984	11.84487629	10.20356173	15	21	18	15	10	14	14	10	9	11	10	9
3110039M20Rik	.	.	.	.	-0.457196388	-1.034982572	0.783151001	0.205365089	0.309381282	0.003583882	0.061952408	0.730309633	75.33645953	38.42226826	127.7939655	46.05577035	43.48299114	35.8947775	65.82058158	38.50014527	46.46514306	45.37210306	88.83657215	53.28526682	56	32	123	42	40	36	67	35	42	39	75	47
3110040N11Rik	.	.	qNSC	.	0.318413208	-0.018166209	0.10068006	-0.235899296	0.055489447	0.944324316	0.702573218	0.278729371	170.8523279	202.9176043	179.7427319	188.6093452	179.3673385	219.3569736	172.9018262	176.0006641	155.9901231	208.2463192	190.7025082	171.1930913	127	169	173	172	165	220	176	160	141	179	161	151
3110043O21Rik	.	.	.	.	-0.011797075	0.194097131	-0.276102893	-0.070208589	1	0.285782503	0.171428357	0.788290821	702.2434264	623.1611634	444.6814408	572.4074314	501.1414729	559.3602827	440.1137395	499.4018844	595.1963563	599.1444378	600.5352277	624.6847238	522	519	428	522	461	561	448	454	538	515	507	551
3110045C21Rik	.	.	.	.	-1.4216286	-0.890010572	0.165058731	0.696677283	0.000108784	0.01147593	0.751787308	0.151593995	73.99116561	19.21113413	80.00110033	24.12445113	45.6571407	21.93569736	34.3838859	28.60010792	45.35883013	19.77758338	69.88477009	46.48289233	55	16	77	22	42	22	35	26	41	17	59	41
3110052M02Rik	qNSC	.	.	cl2	1.05394751	0.860926697	-0.072179165	-0.265199837	0.000181909	0.0028101	0.885378082	0.496092223	71.30057777	186.1078619	63.37749507	101.9806343	79.35645884	128.6229527	61.89099462	137.5005188	85.18609561	176.8348632	100.6814484	168.9256331	53	155	61	93	73	129	63	125	77	152	85	149
3110056K07Rik	.	.	.	.	-0.059637385	0.096029773	0.207531259	0.363198557	0.72005298	0.782096743	0.590174711	0.284648709	99.5517501	94.85497477	130.9108915	117.3325578	98.92380485	68.79832354	80.55653268	112.2004234	66.3787758	90.74420612	93.57452266	96.36697191	74	79	126	107	91	69	82	102	60	78	79	85
3110057O12Rik	.	.	.	.	0.877029977	1.139780298	0.031356308	0.294106838	0.002702755	8.06E-05	0.955578263	0.467574832	104.9329258	214.9245631	86.23495231	277.431188	109.7945526	149.5615729	96.27488052	176.0006641	92.93028612	201.2659956	132.6626144	239.2168362	78	179	83	253	101	150	98	160	84	173	112	211
3110062M04Rik	.	.	.	.	-0.220293904	-0.434337837	0.058448877	-0.155594982	0.201282395	0.010699477	0.825740819	0.525772662	141.2558616	135.6786348	155.8462994	133.7810472	150.0163194	133.6083385	182.7257936	114.4004317	178.1163817	134.9529219	150.4299288	114.5066372	105	113	150	122	138	134	186	104	161	116	127	101
3110070M22Rik	.	.	.	.	0.58655328	0.62827625	-0.028014733	0.013708237	0.212781626	0.167450775	0.974002009	0.988548674	28.25117232	33.61948473	19.74053125	31.80041286	19.56734601	32.90354604	23.57752176	37.40014112	14.38206809	25.59451967	16.5828268	23.80831071	21	28	19	29	18	33	24	34	13	22	14	21
3110082I17Rik	.	.	aNSC	.	-0.642126018	-0.899590149	0.37980452	0.122340503	7.54E-05	5.81E-09	0.042818474	0.627367078	313.4534834	168.0974236	477.9286513	195.188741	369.6054247	252.2605196	463.6912613	258.5009754	336.3191307	231.5140643	384.9584793	258.4902305	233	140	460	178	340	253	472	235	304	199	325	228
3110082J24Rik	.	.	qNSC	.	0.605994891	0.422522462	0.038006947	-0.145465197	0.038603339	0.201870363	0.944028744	0.762755439	113.0046893	224.5301301	132.9888421	222.60289	223.9374044	318.0676117	213.1800926	287.1010833	204.667892	283.8664909	212.0232855	238.0831071	84	187	128	203	206	319	217	261	185	244	179	210
3110099E03Rik	.	.	.	.	-1.656556741	-0.889150731	0.122763534	0.890170743	0.047851619	0.279485857	0.919393411	0.42706523	17.48882096	3.602087649	20.77950658	7.675961724	25.00271991	4.985385764	20.63033154	11.00004151	6.63787758	6.980323547	11.84487629	10.20356173	13	3	20	7	23	5	21	10	6	6	10	9
3300002I08Rik	.	.	.	.	0.80467189	0.417714995	-0.364050035	-0.751006645	0.014708677	0.28934398	0.460893316	0.042479669	34.97764193	66.03827357	25.97438323	32.89697882	31.52516858	57.83047486	28.48950546	33.00012452	33.1893879	50.02565209	22.50526494	37.41305968	26	55	25	30	29	58	29	30	30	43	19	33
3300005D01Rik	.	.	.	.	-1.018007294	1.561185771	-0.994845119	1.584373898	1	0.551916589	NA	NA	0	1.200695883	0	4.386263842	3.261224336	0.997077153	0	1.100004151	1.10631293	0	2.368975257	1.133729081	0	1	0	4	3	1	0	1	1	0	2	1
3632451O06Rik	.	.	.	.	-0.195735311	0.092914758	0.107559133	0.396209532	0.470964252	0.812500395	0.819723591	0.296762038	309.4176017	214.9245631	220.2627698	291.6865455	152.190469	154.5469587	222.0216632	212.3008011	159.3090619	171.0179269	223.8681618	206.3386928	230	179	212	266	140	155	226	193	144	147	189	182
3830406C13Rik	.	.	qNSC	.	0.304516368	0.472246865	-0.323707094	-0.155976464	0.174686607	0.035569468	0.251693532	0.624200379	687.4451932	678.393174	447.7983668	482.4890227	420.6979393	573.3193628	342.8564623	518.1019549	433.6746686	649.1700899	439.4449102	705.1794886	511	565	431	440	387	575	349	471	392	558	371	622
3830408C21Rik	.	.	.	.	0.56054912	0.624334233	-0.402557387	-0.338772114	0.077390081	0.055907231	0.349193162	0.377066212	45.73999329	60.03479416	30.13028454	51.53860015	40.22176681	50.85093479	31.43669568	29.70011207	25.44519739	52.35242661	21.32077731	47.61662142	34	50	29	47	37	51	32	27	23	45	18	42
3830417A13Rik	.	.	.	.	-1.033834582	0.059258215	-1.101902681	-0.008800551	1	NA	NA	NA	1.34529392	0	0	0	0	0	0	0	0	0	0	0	1	0	0	0	0	0	0	0	0	0	0	0
3930402G23Rik	.	.	.	.	-1.474396375	-1.170781745	-0.305382311	-0.001767391	7.21E-08	3.71E-05	0.426480768	0.998534409	260.9870205	62.43618592	226.4966217	69.08365552	176.1061141	71.789555	105.1164512	70.40026564	151.5648714	76.78355902	143.3230031	71.42493212	194	52	218	63	162	72	107	64	137	66	121	63
4430402I18Rik	qNSC	.	.	cl2	0.856031333	0.901432922	-1.231622604	-1.186220829	0.005513234	0.01831533	0.002299486	0.000415081	56.50234465	70.84105711	21.81848191	36.1866767	33.69931814	95.71940666	18.66553806	31.90012037	35.40201376	57.00597564	11.84487629	30.6106852	42	59	21	33	31	96	19	29	32	49	10	27
4631405J19Rik	.	.	aNSC	cl1	-0.78296594	-0.195812755	0.745467123	1.332588288	1	0.941329299	NA	0.654655068	4.035881761	0	4.155901316	1.096565961	0	0.997077153	0.98239674	3.300012452	0	1.163387258	1.184487629	1.133729081	3	0	4	1	0	1	1	3	0	1	1	1
4632415L05Rik	.	.	.	.	-0.011313717	0.127300389	-0.140503494	-0.001889316	0.897535603	0.430599942	0.464356237	0.996838353	803.1404704	776.8502364	643.1257287	750.051117	781.6067658	727.8663215	678.8361473	755.7028515	803.1831872	865.5601199	846.9086545	860.5003727	597	647	619	684	719	730	691	687	726	744	715	759
4632427E13Rik	.	.	.	.	-0.945956085	-0.510419602	1.332066122	1.767602354	0.178425018	0.328296293	0.020516182	0.006916861	20.1794088	7.204175299	39.4810625	25.22101709	9.783673007	3.988308611	32.41909242	18.70007056	5.53156465	6.980323547	14.21385154	17.00593622	15	6	38	23	9	4	33	17	5	6	12	15
4632428C04Rik	.	.	.	.	1.512192852	2.758583513	-2.378367922	-1.131975001	0.409767615	0.119580645	NA	0.425577067	4.035881761	7.204175299	1.038975329	5.482829803	2.174149557	2.991231458	0	1.100004151	0	6.980323547	0	1.133729081	3	6	1	5	2	3	0	1	0	6	0	1
4632428N05Rik	qNSC	.	.	cl2	3.5439395	3.177537349	-0.481331686	-0.847734778	3.57E-14	8.76E-11	0.55489355	0.125777119	12.10764528	237.7377849	7.272827303	122.8153876	26.08979469	289.1523743	22.59512502	146.300552	19.91363274	157.0572798	11.84487629	111.10545	9	198	7	112	24	290	23	133	18	135	10	98
4632434I11Rik	aNSC	.	.	cl3	-1.364305693	-0.453206648	-0.734198261	0.176901177	3.15E-09	0.081204413	0.00735689	0.628966539	1191.930413	498.2887915	593.2549129	463.8474013	1097.945526	360.9419293	674.9065604	526.9019881	1458.120442	597.9810506	986.6781946	655.295409	886	415	571	423	1010	362	687	479	1318	514	833	578
4732416N19Rik	.	.	.	.	0.580682203	0.583800858	-0.195782589	-0.192663573	0.558087523	0.503149634	0.874390936	0.864747484	1.34529392	14.4083506	6.233851974	10.96565961	7.60952345	7.976617222	4.9119837	6.600024904	9.95681637	6.980323547	5.922438143	7.936103569	1	12	6	10	7	8	5	6	9	6	5	7
4732471J01Rik	.	.	.	.	0.492933739	0.784711899	0.161547035	0.453324858	0.65544923	0.347160744	0.902872858	0.672908174	9.417057442	8.404871182	6.233851974	17.54505537	4.348299114	8.973694375	7.85917392	9.900037356	5.53156465	9.307098063	7.106925772	9.069832651	7	7	6	16	4	9	8	9	5	8	6	8
4732491K20Rik	.	.	.	.	0.469028726	-0.2042859	0.436887288	-0.236427399	0.190627766	0.59064346	0.287628057	0.593707697	37.66822977	51.62992298	41.55901316	40.57294054	38.04761725	45.86554903	45.19025004	34.10012867	22.1262586	37.22839225	45.01052989	39.68051785	28	43	40	37	35	46	46	31	20	32	38	35
4831440E17Rik	qNSC	.	.	cl2	0.825701431	1.116814793	0.078543605	0.369656921	0.064404852	0.005187809	0.918062623	0.47853995	13.4529392	46.82713944	20.77950658	36.1866767	17.39319646	20.93862021	15.71834784	28.60010792	22.1262586	27.92129419	20.13628969	57.82018315	10	39	20	33	16	21	16	26	20	24	17	51
4833403I15Rik	.	.	.	.	0.954857419	0.59310613	1.165550139	0.803792406	1	NA	NA	NA	0	2.401391766	2.077950658	5.482829803	0	1.994154305	2.94719022	2.200008301	2.21262586	0	0	0	0	2	2	5	0	2	3	2	2	0	0	0
4833411C07Rik	.	.	.	.	-0.05003418	1.868850172	-1.121192874	0.797705061	1	0.368530637	NA	NA	1.34529392	1.200695883	0	2.193131921	2.174149557	0.997077153	0.98239674	1.100004151	1.10631293	2.326774516	1.184487629	4.534916325	1	1	0	2	2	1	1	1	1	2	1	4
4833412C05Rik	.	.	.	.	0.889676072	0.092979031	1.690668486	0.893905992	1	NA	NA	NA	0	1.200695883	2.077950658	0	0	0	0	1.100004151	0	0	0	1.133729081	0	1	2	0	0	0	0	1	0	0	0	1
4833417C18Rik	.	.	.	.	-0.552807084	-0.014703335	0.329302674	0.867409059	0.629777204	0.988166893	NA	0.423871328	5.381175681	4.802783533	9.350777961	13.15879153	11.95782256	2.991231458	6.87677718	12.10004566	5.53156465	8.143710805	13.02936391	3.401187244	4	4	9	12	11	3	7	11	5	7	11	3
4833418N02Rik	.	.	.	.	0.546203447	0.509583846	-0.061326428	-0.097946648	0.421824243	0.417460759	0.951886359	0.912873645	12.10764528	24.01391766	9.350777961	28.51071498	17.39319646	16.9503116	18.66553806	17.60006641	13.27575516	22.1043579	13.02936391	12.47101989	9	20	9	26	16	17	19	16	12	19	11	11
4833419F23Rik	.	.	.	.	0.400796935	0.472317596	0.101072545	0.172593297	0.834658748	0.680793847	NA	0.908909049	6.726469601	6.003479416	3.116925987	10.96565961	3.261224336	3.988308611	4.9119837	4.400016602	2.21262586	5.816936289	4.737950514	2.267458163	5	5	3	10	3	4	5	4	2	5	4	2
4833420G17Rik	.	.	.	.	0.082019056	0.282180582	0.194698381	0.394859962	0.62220766	0.024794849	0.223857624	0.00372255	526.0099228	678.393174	657.6713833	960.5917815	589.19453	543.4070482	665.082593	741.4027975	631.704683	632.8826683	679.8958988	732.3889865	391	565	633	876	542	545	677	674	571	544	574	646
4833422C13Rik	.	.	.	.	1.13562516	0.456300132	0.929105483	0.249781139	0.122461442	0.567454444	0.289602442	0.81545993	12.10764528	34.82018061	27.01335855	42.76607246	21.74149557	45.86554903	43.22545656	51.70019508	23.23257153	45.37210306	39.08809174	55.55272498	9	29	26	39	20	46	44	47	21	39	33	49
4833424O15Rik	.	.	.	.	0.498731459	0.82255667	-0.462371335	-0.138545966	0.096654769	0.003360407	0.198521064	0.755936369	211.2111455	316.9837132	141.3006447	265.3689625	261.9850216	320.061766	170.9370328	313.5011829	194.7110757	307.1342361	172.9351938	278.897354	157	264	136	242	241	321	174	285	176	264	146	246
4833427G06Rik	.	.	.	.	-0.183607207	-1.259598387	-4.061792135	-5.137783905	0.949113433	0.48161857	3.07E-05	0.000202855	36.32293585	32.41878885	0	1.096565961	27.17686946	25.92400597	2.94719022	1.100004151	25.44519739	19.77758338	2.368975257	0	27	27	0	1	25	26	3	1	23	17	2	0
4833439L19Rik	.	.	qNSC	.	0.338818948	0.291980395	-0.179002221	-0.225840718	0.002173181	0.00982344	0.210616227	0.093207005	6110.324986	7878.966385	4922.665109	6772.391373	5834.330337	7412.271553	5472.932238	6601.124908	5966.345631	7360.751181	5424.953339	5995.159382	4542	6562	4738	6176	5367	7434	5571	6001	5393	6327	4580	5288
4921504A21Rik	.	.	.	.	1.472238646	0.620119992	-0.081157728	-0.93327701	0.010465011	0.36764778	0.942083028	0.155762287	12.10764528	25.21461355	4.155901316	13.15879153	4.348299114	20.93862021	9.8239674	12.10004566	12.16944223	32.57484322	13.02936391	15.87220714	9	21	4	12	4	21	10	11	11	28	11	14
4921504E06Rik	.	.	.	.	0.889652455	1.021046651	-0.140108807	-0.00880051	1	NA	NA	NA	0	0	0	0	0	0	0	1.100004151	0	1.163387258	0	0	0	0	0	0	0	0	0	1	0	1	0	0
4921507L20Rik	.	.	.	.	0.889737849	0.942980195	0.821682139	0.874921563	1	NA	NA	NA	0	1.200695883	0	1.096565961	0	0	0.98239674	1.100004151	0	0	0	0	0	1	0	1	0	0	1	1	0	0	0	0
4921507P07Rik	.	.	.	.	-0.505426611	0.376374055	-0.204184131	0.677616778	0.759655216	0.751321337	0.894403103	0.615919878	8.071763521	4.802783533	4.155901316	3.289697882	4.348299114	0.997077153	10.80636414	8.800033205	5.53156465	6.980323547	0	7.936103569	6	4	4	3	4	1	11	8	5	6	0	7
4921515E04Rik	.	.	.	.	-1.033755213	-0.902527426	-0.140108287	-0.008800477	1	NA	NA	NA	0	0	1.038975329	0	1.087074779	0	0	0	0	0	0	0	0	0	1	0	1	0	0	0	0	0	0	0
4921524J17Rik	.	.	.	.	-0.128687278	-0.222421215	0.271279883	0.177546051	0.541983108	0.310990062	0.28507496	0.522947046	186.9958549	211.3224754	250.3930543	184.2230814	231.5469278	195.4271219	247.5639785	209.0007886	237.8572799	195.4490593	297.3063948	287.9671867	139	176	241	168	213	196	252	190	215	168	251	254
4921525O09Rik	.	.	.	.	-2.844228289	0.059258199	-2.9123856	-0.008800548	1	NA	NA	NA	0	0	0	0	3.261224336	0	0	0	1.10631293	0	0	0	0	0	0	0	3	0	0	0	1	0	0	0
4921530L21Rik	.	.	.	.	5.035154612	4.275868066	-0.140109729	-0.899399838	0.002707916	0.01209057	NA	NA	1.34529392	16.80974236	1.038975329	8.772527685	0	12.96200299	0	6.600024904	0	11.63387258	0	6.802374488	1	14	1	8	0	13	0	6	0	10	0	6
4921531C22Rik	.	.	.	.	-0.268256511	0.311190557	-0.463627891	0.115819324	0.529024211	0.440356647	0.29681831	0.838243781	75.33645953	36.02087649	40.52003783	50.44203419	38.04761725	44.86847187	38.31347286	38.50014527	34.29570083	39.55516677	26.05872783	41.94797601	56	30	39	46	35	45	39	35	31	34	22	37
4921536K21Rik	.	.	.	.	0.602002121	0.18355125	0.200492509	-0.217958359	0.046149935	0.610452876	0.65711256	0.591565064	45.73999329	72.04175299	49.87081579	53.73173207	43.48299114	53.84216625	57.96140766	52.80019923	38.72095255	68.63984822	37.90360412	60.08764131	34	60	48	49	40	54	59	48	35	59	32	53
4930402F06Rik	.	.	.	.	2.328498017	0.059258291	-0.140109641	-2.409388217	1	0.987589189	NA	NA	0	1.200695883	0	0	0	1.994154305	0	0	0	0	0	0	0	1	0	0	0	2	0	0	0	0	0	0
4930402H24Rik	qNSC	.	.	cl2	1.765831106	2.133813558	-0.847221048	-0.479238518	2.92E-29	2.19E-41	2.71E-06	0.013402768	1428.702143	4758.357785	647.28163	3616.474538	1099.032601	3775.931177	716.1672234	2778.610484	1016.701583	3509.939357	604.0886906	2243.649852	1062	3963	623	3298	1011	3787	729	2526	919	3017	510	1979
4930404A10Rik	.	.	.	.	-0.071904309	1.923308283	-0.140107051	1.855250688	1	NA	NA	NA	0	0	0	1.096565961	0	0	0	0	0	0	0	1.133729081	0	0	0	1	0	0	0	0	0	0	0	1
4930404I05Rik	.	.	.	.	-1.105346845	1.540238459	-1.17342062	1.472179699	1	NA	NA	NA	2.69058784	0	0	1.096565961	0	0.997077153	0.98239674	1.100004151	0	0	0	1.133729081	2	0	0	1	0	1	1	1	0	0	0	1
4930404N11Rik	.	.	.	.	-0.067493615	0.828736747	-0.135367372	0.760878301	1	0.679859576	NA	NA	0	0	1.038975329	2.193131921	2.174149557	1.994154305	1.96479348	1.100004151	1.10631293	1.163387258	0	2.267458163	0	0	1	2	2	2	2	1	1	1	0	2
4930405A21Rik	.	.	.	.	0.784706865	0.409108325	-0.033150743	-0.408750546	0.379753901	0.662707367	0.982074148	0.694912253	4.035881761	14.4083506	8.311802632	7.675961724	8.696598229	7.976617222	3.92958696	5.500020753	3.31893879	5.816936289	3.553462886	7.936103569	3	12	8	7	8	8	4	5	3	5	3	7
4930412C18Rik	.	.	.	.	1.893253879	2.33832169	-0.644075497	-0.199007419	1.81E-05	7.88E-07	0.387621678	0.753654521	20.1794088	69.64036122	7.272827303	59.21456187	9.783673007	43.87139472	10.80636414	44.00016602	12.16944223	40.71855403	8.2914134	30.6106852	15	58	7	54	9	44	11	40	11	35	7	27
4930412D23Rik	.	.	.	.	-0.072127245	0.059257613	-0.140108039	-0.008800461	1	NA	NA	NA	0	0	0	0	0	0	0	0	0	0	0	0	0	0	0	0	0	0	0	0	0	0	0	0
4930413G21Rik	.	.	.	.	-1.033865191	1.484118531	1.328457624	3.846421829	0.887785561	0.442529779	NA	NA	1.34529392	0	0	3.289697882	0	0	1.96479348	3.300012452	0	0	1.184487629	2.267458163	1	0	0	3	0	0	2	3	0	0	1	2
4930414L22Rik	.	.	.	.	-0.366885476	-0.012428965	0.052520466	0.406977298	0.466611416	0.984690804	0.935300518	0.437632349	25.56058448	18.01043825	24.9354079	29.60728094	34.78639292	27.91816028	41.26066308	36.30013697	27.65782325	22.1043579	24.8742402	24.94203979	19	15	24	27	32	28	42	33	25	19	21	22
4930415F15Rik	.	.	.	.	0.08577152	1.899613072	-1.777828103	0.036021511	1	0.128364058	NA	0.987747429	9.417057442	1.200695883	3.116925987	9.869093645	2.174149557	11.96492583	2.94719022	6.600024904	9.95681637	9.307098063	0	6.802374488	7	1	3	9	2	12	3	6	9	8	0	6
4930415O20Rik	.	.	.	.	-0.663105136	2.505508158	-0.712599007	2.45601213	0.96906052	0.126303137	NA	NA	1.34529392	1.200695883	1.038975329	3.289697882	1.087074779	0.997077153	0	6.600024904	1.10631293	0	1.184487629	2.267458163	1	1	1	3	1	1	0	6	1	0	1	2
4930426L09Rik	.	.	.	.	-0.919259636	0.591502705	-0.80234449	0.708420403	0.328006086	0.530026337	0.452110039	0.522947046	17.48882096	4.802783533	10.38975329	9.869093645	7.60952345	6.979540069	2.94719022	5.500020753	8.85050344	5.816936289	5.922438143	13.60474898	13	4	10	9	7	7	3	5	8	5	5	12
4930427A07Rik	aNSC	.	aNSC	cl3	-1.224306108	-0.655174388	0.18326003	0.752392171	9.54E-08	0.005819037	0.597513027	0.005272721	419.7317031	148.8862895	602.6056908	284.0105838	547.8856884	254.2546739	661.153006	445.501681	627.2794313	279.2129419	548.417772	421.7472183	312	124	580	259	504	255	673	405	567	240	463	372
4930429B21Rik	.	.	.	.	-0.203104209	0.381449395	-1.016523685	-0.431969848	0.584087024	0.228933671	0.000607642	0.203908594	127.8029224	82.84801594	55.06569244	57.02142995	84.79183273	78.76909507	37.33107612	73.70027809	87.39872147	97.72452966	55.67091854	61.22137039	95	69	53	52	78	79	38	67	79	84	47	54
4930429D17Rik	.	.	.	.	0.847805953	1.866244321	0.757857832	1.776258716	0.922407355	0.317258338	NA	NA	1.34529392	2.401391766	0	4.386263842	0	0	0.98239674	0	0	0	1.184487629	3.401187244	1	2	0	4	0	0	1	0	0	0	1	3
4930429F24Rik	.	.	.	.	-0.168876442	-2.368579861	1.368066287	-0.831668585	1	0.329101441	NA	NA	1.34529392	0	3.116925987	0	0	1.994154305	2.94719022	1.100004151	1.10631293	0	0	0	1	0	3	0	0	2	3	1	1	0	0	0
4930430F08Rik	.	.	qNSC	.	0.246170394	0.16448896	0.013865927	-0.067815379	0.286265783	0.507845006	0.972176868	0.843543294	446.6375815	524.7041009	341.8228832	472.619929	351.1251535	460.6496446	415.553821	394.9014901	442.525172	485.1324865	495.1158288	535.1201264	332	437	329	431	323	462	423	359	400	417	418	472
4930431F12Rik	.	.	.	.	2.162105765	0.014241233	1.791142649	-0.356761066	0.450722857	0.995039505	NA	NA	0	1.200695883	2.077950658	3.289697882	1.087074779	0.997077153	0	1.100004151	0	3.490161774	2.368975257	0	0	1	2	3	1	1	0	1	0	3	2	0
4930431P03Rik	.	.	.	.	1.203391352	0.059258288	-1.063116827	-2.207259618	1	NA	NA	NA	1.34529392	0	0	0	0	1.994154305	0.98239674	0	1.10631293	3.490161774	0	1.133729081	1	0	0	0	0	2	1	0	1	3	0	1
4930432J09Rik	.	.	.	.	0.740966987	1.074866445	-1.38388442	-1.049986342	0.488599637	0.359782046	0.291043974	0.338285598	8.071763521	10.80626295	3.116925987	1.096565961	6.522448672	10.96784868	1.96479348	4.400016602	2.21262586	5.816936289	1.184487629	7.936103569	6	9	3	1	6	11	2	4	2	5	1	7
4930432K21Rik	.	.	.	.	-0.139737656	-0.437376561	0.444416374	0.146777634	0.875224666	0.249033807	0.328834029	0.807681411	26.9058784	24.01391766	41.55901316	28.51071498	22.82857035	23.92985167	31.43669568	30.80011622	27.65782325	22.1043579	31.98116597	18.1396653	20	20	40	26	21	24	32	28	25	19	27	16
4930440I19Rik	.	.	.	.	-0.072097035	1.080092212	1.694275275	2.846418198	1	NA	NA	NA	0	0	2.077950658	1.096565961	0	0	0	2.200008301	0	0	0	1.133729081	0	0	2	1	0	0	0	2	0	0	0	1
4930444G20Rik	.	.	.	.	-1.033812021	2.956261799	-0.140109501	3.849996495	1	NA	NA	NA	0	0	1.038975329	4.386263842	0	0	0	1.100004151	1.10631293	0	0	3.401187244	0	0	1	4	0	0	0	1	1	0	0	3
4930444P10Rik	.	.	.	.	0.207992139	0.537430976	-0.691812596	-0.362372166	1	0.637843191	NA	0.794725684	8.071763521	9.605567065	6.233851974	7.675961724	10.87074779	7.976617222	3.92958696	5.500020753	3.31893879	8.143710805	3.553462886	6.802374488	6	8	6	7	10	8	4	5	3	7	3	6
4930447K03Rik	.	.	.	.	-0.043277461	-0.014108981	0.421288115	0.450457127	1	0.987589189	0.66730274	0.639483957	17.48882096	9.605567065	8.311802632	15.35192345	5.435373893	7.976617222	16.70074458	8.800033205	5.53156465	9.307098063	11.84487629	12.47101989	13	8	8	14	5	8	17	8	5	8	10	11
4930448I06Rik	.	.	.	.	-1.033766875	-1.819445108	0.776807547	-0.008800493	1	NA	NA	NA	0	0	0	0	1.087074779	0	0.98239674	0	0	0	1.184487629	0	0	0	0	0	1	0	1	0	0	0	1	0
4930451C15Rik	.	.	.	.	2.520422796	3.243342754	-2.14285512	-1.419935253	8.62E-05	0.000424638	0.06588946	0.042222693	12.10764528	63.63688181	2.077950658	24.12445113	8.696598229	37.8889318	0	16.50006226	3.31893879	34.90161774	3.553462886	10.20356173	9	53	2	22	8	38	0	15	3	30	3	9
4930451G09Rik	.	.	.	.	-0.303164669	0.551362959	-0.546707942	0.307820014	0.649833761	0.271951265	0.364828418	0.636248802	28.25117232	21.6125259	16.62360526	35.09011074	29.35101902	21.93569736	15.71834784	19.80007471	22.1262586	20.94097064	22.50526494	24.94203979	21	18	16	32	27	22	16	18	20	18	19	22
4930452A19Rik	.	.	.	.	0.897660885	0.257651065	1.460434708	0.820401016	0.853433801	0.892206746	NA	NA	1.34529392	0	2.077950658	1.096565961	1.087074779	1.994154305	0.98239674	4.400016602	0	2.326774516	3.553462886	2.267458163	1	0	2	1	1	2	1	4	0	2	3	2
4930452B06Rik	.	.	aNSC	.	-0.879646781	-0.57115485	-0.023345711	0.285146515	0.000206889	0.02239602	0.957624878	0.41186162	234.0811421	90.05219124	176.6258059	84.43557897	131.5360482	87.74278944	129.6763697	114.4004317	146.0333068	98.88791692	195.4404587	138.3149479	174	75	170	77	121	88	132	104	132	85	165	122
4930452G13Rik	.	.	.	.	-0.072498366	-2.360367268	3.241295711	0.952978033	1	NA	NA	NA	0	0	4.155901316	0	0	0	1.96479348	1.100004151	0	0	0	0	0	0	4	0	0	0	2	1	0	0	0	0
4930453N24Rik	.	.	.	.	-0.360135604	-0.451741713	0.274490387	0.182884382	0.019533947	0.003263271	0.151911393	0.385219927	929.5980989	642.3722975	982.8706613	599.8215804	731.601326	644.1118407	828.1604518	702.9026522	793.2263708	623.5755702	1157.244413	866.1690181	691	535	946	547	673	646	843	639	717	536	977	764
4930461G14Rik	.	.	.	.	-0.072020498	1.903171757	-0.140108392	1.835113511	1	NA	NA	NA	0	0	0	1.096565961	0	0	0	1.100004151	0	0	0	0	0	0	0	1	0	0	0	1	0	0	0	0
4930465K10Rik	.	.	.	.	-1.175948567	-0.49085025	-0.654541881	0.030564359	0.822820882	0.871175154	NA	NA	4.035881761	0	3.116925987	0	1.087074779	0.997077153	0	0	0	1.163387258	0	2.267458163	3	0	3	0	1	1	0	0	0	1	0	2
4930467K11Rik	.	.	.	.	0.716672093	0.059258226	-1.101902883	-1.759323037	1	NA	NA	NA	1.34529392	0	0	0	0	1.994154305	0	0	0	0	0	0	1	0	0	0	0	2	0	0	0	0	0	0
4930469G21Rik	.	.	.	.	2.389292134	1.961519889	0.82167789	0.393786499	1	NA	NA	NA	0	2.401391766	0	2.193131921	0	0.997077153	0.98239674	0	0	0	0	2.267458163	0	2	0	2	0	1	1	0	0	0	0	2
4930470H14Rik	.	.	.	.	-0.662153905	0.882665013	-0.894154917	0.650665284	0.34404696	0.159869932	0.22892678	0.401174074	32.28705409	21.6125259	10.38975329	40.57294054	11.95782256	14.95615729	23.57752176	17.60006641	37.61463962	15.12403435	9.475901029	22.67458163	24	18	10	37	11	15	24	16	34	13	8	20
4930471M09Rik	.	.	.	.	2.361013317	1.551470139	0.82168365	0.012037732	1	NA	NA	NA	0	0	1.038975329	1.096565961	0	0.997077153	0	0	0	2.326774516	0	2.267458163	0	0	1	1	0	1	0	0	0	2	0	2
4930473A02Rik	.	.	.	.	1.978030492	1.285113915	0.479128481	-0.213809763	0.404968223	0.522099096	NA	NA	0	3.602087649	1.038975329	2.193131921	1.087074779	1.994154305	0.98239674	2.200008301	1.10631293	3.490161774	1.184487629	3.401187244	0	3	1	2	1	2	1	2	1	3	1	3
4930474G06Rik	.	.	.	.	1.851693535	-0.500011842	1.320885511	-1.030933914	1	NA	NA	NA	0	2.401391766	0	1.096565961	0	0.997077153	1.96479348	0	1.10631293	1.163387258	1.184487629	1.133729081	0	2	0	1	0	1	2	0	1	1	1	1
4930474N09Rik	.	.	.	.	-1.150984024	-0.902525223	-1.219222094	-0.970583252	1	NA	NA	NA	2.69058784	0	0	0	0	0.997077153	0	0	0	0	1.184487629	0	2	0	0	0	0	1	0	0	0	0	1	0
4930479D17Rik	.	.	.	.	0.010848944	0.512943181	-0.773649638	-0.271553217	1	0.634824495	NA	0.838781858	8.071763521	9.605567065	5.194876645	4.386263842	6.522448672	5.982462916	2.94719022	4.400016602	5.53156465	4.653549032	3.553462886	7.936103569	6	8	5	4	6	6	3	4	5	4	3	7
4930480G23Rik	.	.	.	.	-0.072280656	1.021028205	-0.140106276	0.952970987	1	NA	NA	NA	0	0	0	1.096565961	0	0	0	0	0	0	0	0	0	0	0	1	0	0	0	0	0	0	0	0
4930481A15Rik	.	.	.	.	1.66657194	2.00126568	-0.333711234	0.0009822	0.00127754	0.000105889	0.702144756	0.999150926	24.21529056	81.64732005	23.89643257	114.0428599	14.13197212	49.85385764	12.77115762	33.00012452	17.70100688	45.37210306	7.106925772	29.47695611	18	68	23	104	13	50	13	30	16	39	6	26
4930483J18Rik	.	.	.	.	-2.346615929	-3.099922685	-0.217307702	-0.970594875	1	0.224005562	NA	NA	4.035881761	0	2.077950658	0	2.174149557	0	1.96479348	0	0	1.163387258	1.184487629	0	3	0	2	0	2	0	2	0	0	1	1	0
4930483O08Rik	.	.	.	.	-1.144017081	0.05758872	-1.156150356	0.045468105	1	0.987419487	NA	NA	2.69058784	0	0	1.096565961	2.174149557	1.994154305	0.98239674	0	0	0	1.184487629	1.133729081	2	0	0	1	2	2	1	0	0	0	1	1
4930486L24Rik	.	.	.	.	4.452657185	4.36940877	-0.140107705	-0.223433482	1	NA	NA	NA	0	7.204175299	0	5.482829803	0	6.979540069	0	4.400016602	0	0	0	2.267458163	0	6	0	5	0	7	0	4	0	0	0	2
4930488L21Rik	.	.	.	.	-0.072076371	1.527822092	-0.140109543	1.459763287	1	NA	NA	NA	0	0	1.038975329	3.289697882	1.087074779	0	0	0	0	1.163387258	0	0	0	0	1	3	1	0	0	0	0	1	0	0
4930500J02Rik	.	.	.	.	-3.307318123	-0.074754585	-0.022515804	3.210053492	0.050784051	0.961923026	NA	0.088341546	6.726469601	0	2.077950658	4.386263842	3.261224336	0	4.9119837	2.200008301	2.21262586	1.163387258	4.737950514	4.534916325	5	0	2	4	3	0	5	2	2	1	4	4
4930502A04Rik	.	.	.	.	-0.532655198	0.457227441	0.034275879	1.024165928	0.940304529	0.783059805	NA	NA	4.035881761	2.401391766	5.194876645	5.482829803	3.261224336	3.988308611	0.98239674	5.500020753	2.21262586	0	3.553462886	2.267458163	3	2	5	5	3	4	1	5	2	0	3	2
4930502E18Rik	.	.	.	.	2.191501183	1.423291953	0.721856149	-0.046380227	0.568429002	0.571318749	NA	NA	0	1.200695883	1.038975329	1.096565961	0	0	0.98239674	1.100004151	1.10631293	4.653549032	0	3.401187244	0	1	1	1	0	0	1	1	1	4	0	3
4930503B20Rik	.	.	.	.	1.782769118	1.819908692	0.061665929	0.098801995	0.075467708	0.046480764	NA	0.93973256	1.34529392	10.80626295	2.077950658	13.15879153	4.348299114	8.973694375	3.92958696	12.10004566	2.21262586	8.143710805	2.368975257	4.534916325	1	9	2	12	4	9	4	11	2	7	2	4
4930503L19Rik	aNSC	.	.	.	-0.484544278	-0.256169557	0.299846174	0.528221155	0.030838101	0.296190068	0.291043974	0.037513708	556.951683	429.8491262	648.3206053	501.130644	563.1047353	351.9682349	638.557881	534.6020172	653.8309416	487.4592611	899.0261101	793.6103569	414	358	624	457	518	353	650	486	591	419	759	700
4930505A04Rik	.	.	.	.	-0.328427456	-1.272118067	-0.984798499	-1.92849064	0.890355031	0.358925705	0.46126776	0.184065963	9.417057442	12.00695883	5.194876645	0	6.522448672	3.988308611	0.98239674	1.100004151	5.53156465	1.163387258	4.737950514	3.401187244	7	10	5	0	6	4	1	1	5	1	4	3
4930506C21Rik	.	.	.	.	2.023378765	0.894027633	0.635197714	-0.49415656	0.011396645	0.282217719	0.606765072	0.62123952	6.726469601	22.81322178	6.233851974	20.83475325	4.348299114	21.93569736	10.80636414	13.20004981	3.31893879	12.79725984	4.737950514	6.802374488	5	19	6	19	4	22	11	12	3	11	4	6
4930506M07Rik	.	.	.	.	0.898244663	1.489000156	-0.621844732	-0.031088974	0.072846345	0.001902406	0.357047087	0.970591096	39.01352369	63.63688181	19.74053125	62.50425975	23.91564513	33.90062319	17.68314132	48.40018263	21.01994567	58.16936289	16.5828268	40.81424693	29	53	19	57	22	34	18	44	19	50	14	36
4930507D05Rik	.	.	aNSC	.	-0.313229921	-0.20770259	-0.426364578	-0.320837103	0.504074832	0.680712793	0.406956797	0.568135044	52.46646289	24.01391766	44.67593915	32.89697882	47.83129026	38.88600896	28.48950546	31.90012037	30.97676204	41.88194128	23.68975257	19.27339438	39	20	43	30	44	39	29	29	28	36	20	17
4930509E16Rik	.	.	.	.	-1.655337373	-0.197095347	-0.945076879	0.513168743	0.143218773	0.870786207	NA	0.73592691	8.071763521	4.802783533	6.233851974	3.289697882	7.60952345	2.991231458	2.94719022	2.200008301	8.85050344	0	3.553462886	5.668645407	6	4	6	3	7	3	3	2	8	0	3	5
4930511M06Rik	.	.	.	.	-0.40752905	0.54518519	-0.678796125	0.273921039	0.822316442	0.624835297	NA	0.851698336	18.83411488	3.602087649	4.155901316	7.675961724	3.261224336	5.982462916	1.96479348	4.400016602	6.63787758	11.63387258	11.84487629	13.60474898	14	3	4	7	3	6	2	4	6	10	10	12
4930512B01Rik	.	.	.	.	-0.072115421	0.059256867	0.821665062	0.952970987	1	NA	NA	NA	0	0	1.038975329	0	0	0	0	1.100004151	0	0	0	0	0	0	1	0	0	0	0	1	0	0	0	0
4930513D17Rik	.	.	.	.	-0.993167922	-0.902536198	-1.061252107	-0.970595054	0.936184445	0.785984676	NA	NA	1.34529392	0	1.038975329	0	0	0.997077153	0	0	1.10631293	0	0	0	1	0	1	0	0	1	0	0	1	0	0	0
4930513N10Rik	.	.	.	.	-0.22791859	-0.807080728	0.543980928	-0.035181309	0.72002025	0.031583162	0.233440859	0.961546943	24.21529056	18.01043825	37.40311184	15.35192345	15.2190469	16.9503116	39.2958696	23.10008716	28.76413618	23.26774516	21.32077731	18.1396653	18	15	36	14	14	17	40	21	26	20	18	16
4930515G01Rik	.	.	.	.	-0.224073619	0.193310854	-0.427084776	-0.009700001	0.791681276	0.754868365	0.512558389	0.994111627	20.1794088	26.41530943	17.66258059	19.73818729	23.91564513	16.9503116	18.66553806	15.40005811	21.01994567	12.79725984	11.84487629	20.40712346	15	22	17	18	22	17	19	14	19	11	10	18
4930517E11Rik	.	.	.	.	0.889690871	1.021050438	-0.140109327	-0.008800542	1	NA	NA	NA	0	1.200695883	0	0	0	0	0	0	0	0	0	1.133729081	0	1	0	0	0	0	0	0	0	0	0	1
4930519F09Rik	.	.	aNSC	.	-0.583122212	0.070537324	-0.373728324	0.279932863	0.476182996	0.942629458	0.699563372	0.794473649	24.21529056	6.003479416	22.85745724	21.93131921	10.87074779	13.95908014	7.85917392	9.900037356	13.27575516	11.63387258	5.922438143	6.802374488	18	5	22	20	10	14	8	9	12	10	5	6
4930519F16Rik	.	.	.	.	-0.07201662	3.224401031	-0.140109076	3.156342453	1	NA	NA	NA	0	0	0	3.289697882	0	0	0	2.200008301	0	0	0	0	0	0	0	3	0	0	0	2	0	0	0	0
4930519G04Rik	.	.	.	.	-0.688634157	0.472270102	-1.138322752	0.022586097	0.521161551	0.662014318	0.287115622	0.991682728	17.48882096	1.200695883	5.194876645	7.675961724	6.522448672	10.96784868	7.85917392	8.800033205	13.27575516	10.47048532	3.553462886	6.802374488	13	1	5	7	6	11	8	8	12	9	3	6
4930520O04Rik	.	.	aNSC	cl3	-1.122720636	-0.587974859	0.702236669	1.236986111	0.298065503	0.536475347	0.535235266	0.287409539	9.417057442	3.602087649	12.46770395	5.482829803	7.60952345	0.997077153	7.85917392	8.800033205	7.74419051	6.980323547	20.13628969	12.47101989	7	3	12	5	7	1	8	8	7	6	17	11
4930523C07Rik	qNSC	.	.	.	0.329178089	0.467513716	-0.229684678	-0.091348841	0.350396301	0.161264088	0.616651849	0.858581867	283.8570172	285.7656202	201.5612138	260.9826986	172.8448898	252.2605196	134.5883534	221.1008343	128.3322999	194.2856721	161.0903175	205.2049637	211	238	194	238	159	253	137	201	116	167	136	181
4930525D18Rik	.	.	.	.	-0.889957141	0.059258093	-0.958127457	-0.008800533	1	NA	NA	NA	0	1.200695883	0	0	1.087074779	0	0.98239674	0	1.10631293	0	0	1.133729081	0	1	0	0	1	0	1	0	1	0	0	1
4930525G20Rik	.	.	aNSC	.	0.530275864	0.839665122	-0.049720896	0.259668622	0.640351659	0.34706095	0.975423755	0.833800324	8.071763521	10.80626295	3.116925987	12.06222557	3.261224336	7.976617222	5.89438044	4.400016602	4.42525172	3.490161774	5.922438143	10.20356173	6	9	3	11	3	8	6	4	4	3	5	9
4930527F14Rik	.	.	.	.	0.889657608	0.059257589	-0.140107982	-0.970583507	1	NA	NA	NA	0	0	0	0	0	0	0	0	0	1.163387258	0	0	0	0	0	0	0	0	0	0	0	1	0	0
4930528A17Rik	.	.	.	.	-0.33842528	0.446655484	-0.251069158	0.534011781	0.730014439	0.519180532	0.788917669	0.513762842	10.76235136	8.404871182	13.50667928	12.06222557	11.95782256	7.976617222	9.8239674	19.80007471	11.0631293	10.47048532	4.737950514	6.802374488	8	7	13	11	11	8	10	18	10	9	4	6
4930528D03Rik	.	.	.	.	-0.333895711	1.53017186	-2.578935776	-0.714814912	1	NA	NA	NA	1.34529392	2.401391766	0	1.096565961	4.348299114	2.991231458	0.98239674	2.200008301	1.10631293	0	0	0	1	2	0	1	4	3	1	2	1	0	0	0
4930529M08Rik	.	.	.	.	0.428486111	-0.623839655	-1.657938198	-2.710263681	0.606505568	0.572656742	0.052245085	0.001782533	24.21529056	18.01043825	5.194876645	3.289697882	9.783673007	16.9503116	5.89438044	2.200008301	9.95681637	23.26774516	2.368975257	3.401187244	18	15	5	3	9	17	6	2	9	20	2	3
4930538K18Rik	.	.	.	.	0.664198665	0.488973321	0.442083181	0.266856838	0.572910597	0.619605253	0.740795677	0.836712627	4.035881761	2.401391766	6.233851974	7.675961724	6.522448672	7.976617222	7.85917392	11.00004151	3.31893879	11.63387258	4.737950514	7.936103569	3	2	6	7	6	8	8	10	3	10	4	7
4930539E08Rik	.	.	.	.	0.504368059	1.253141701	1.809679711	2.558421737	1	0.512877793	NA	NA	1.34529392	2.401391766	7.272827303	13.15879153	1.087074779	0.997077153	0.98239674	4.400016602	0	0	0	2.267458163	1	2	7	12	1	1	1	4	0	0	0	2
4930539J05Rik	.	.	.	.	-0.972942542	0.592583368	-0.578788926	0.986738114	0.349207315	0.545751226	0.629314688	0.38450472	5.381175681	2.401391766	4.155901316	7.675961724	7.60952345	1.994154305	6.87677718	4.400016602	8.85050344	6.980323547	3.553462886	10.20356173	4	2	4	7	7	2	7	4	8	6	3	9
4930543E12Rik	.	.	.	.	-1.033639006	0.059257568	-1.101890639	-0.008800455	1	NA	NA	NA	1.34529392	0	0	0	0	0	0	0	0	0	0	0	1	0	0	0	0	0	0	0	0	0	0	0
4930545L23Rik	.	.	.	.	0.453696147	-0.534128262	0.390934076	-0.596915984	1	0.84046114	NA	NA	2.69058784	2.401391766	2.077950658	0	0	0.997077153	0	1.100004151	0	0	1.184487629	1.133729081	2	2	2	0	0	1	0	1	0	0	1	1
4930546C10Rik	.	.	.	.	-0.072060694	1.675116234	0.729691922	2.476858977	1	0.425664955	NA	NA	0	0	1.038975329	1.096565961	0	0	0.98239674	2.200008301	1.10631293	1.163387258	0	3.401187244	0	0	1	1	0	0	1	2	1	1	0	3
4930546K05Rik	.	.	.	.	2.272106614	1.663756999	0.860797347	0.25242771	0.236451281	0.26773475	NA	NA	0	1.200695883	3.116925987	6.579395764	0	2.991231458	0.98239674	3.300012452	2.21262586	6.980323547	0	3.401187244	0	1	3	6	0	3	1	3	2	6	0	3
4930548H24Rik	.	.	.	.	-0.124289967	0.055133478	0.12345034	0.302878303	1	0.984275399	NA	NA	4.035881761	1.200695883	4.155901316	1.096565961	1.087074779	0.997077153	0	3.300012452	0	2.326774516	1.184487629	1.133729081	3	1	4	1	1	1	0	3	0	2	1	1
4930549G23Rik	.	.	.	.	-0.996383033	-1.828383973	-0.13861979	-0.970594876	1	NA	NA	NA	1.34529392	1.200695883	1.038975329	0	0	0	0	0	1.10631293	0	1.184487629	0	1	1	1	0	0	0	0	0	1	0	1	0
4930550C14Rik	.	.	.	.	1.257029059	1.407942922	-0.688526433	-0.537612538	0.154762457	0.125789111	0.603674968	0.622927494	8.071763521	20.41183001	6.233851974	12.06222557	4.348299114	10.96784868	1.96479348	7.700029054	6.63787758	13.96064709	3.553462886	11.33729081	6	17	6	11	4	11	2	7	6	12	3	10
4930552P12Rik	.	.	.	.	-0.922985037	2.914795868	-3.822708569	0.015094996	0.78082502	0.176820107	NA	NA	4.035881761	0	0	2.193131921	3.261224336	1.994154305	0	1.100004151	1.10631293	2.326774516	0	1.133729081	3	0	0	2	3	2	0	1	1	2	0	1
4930555B11Rik	.	.	.	.	-0.072201161	-1.738340009	1.657488916	-0.008800534	1	NA	NA	NA	0	0	1.038975329	0	0	0	0.98239674	0	0	0	0	0	0	0	1	0	0	0	1	0	0	0	0	0
4930555G01Rik	.	.	.	.	-1.955841625	-0.49672752	0.394907569	1.854047815	1	NA	NA	NA	1.34529392	0	3.116925987	0	1.087074779	0	0	1.100004151	0	0	0	1.133729081	1	0	3	0	1	0	0	1	0	0	0	1
4930556M19Rik	.	.	.	.	0.374496056	0.062013693	-0.270952331	-0.583435007	0.854321141	0.969540603	0.859361357	0.670760374	8.071763521	8.404871182	2.077950658	8.772527685	7.60952345	3.988308611	6.87677718	5.500020753	1.10631293	9.307098063	4.737950514	0	6	7	2	8	7	4	7	5	1	8	4	0
4930558J18Rik	.	.	aNSC	cl3	-1.603553589	-0.213736667	-0.192984702	1.196832961	2.40E-07	0.561159597	0.661977851	0.000814529	119.7311589	26.41530943	59.22159375	73.46991936	71.74693539	19.94154305	84.48611964	56.10021168	79.65453096	43.04532854	92.39003503	73.69239029	89	22	57	67	66	20	86	51	72	37	78	65
4930562F07Rik	.	.	.	.	4.883254429	1.556967881	2.339560481	-0.986765963	0.001553413	0.185198979	0.286839736	0.409166469	1.34529392	21.6125259	2.077950658	7.675961724	0	9.970771527	1.96479348	8.800033205	0	5.816936289	2.368975257	2.267458163	1	18	2	7	0	10	2	8	0	5	2	2
4930563E18Rik	.	.	.	.	0.889711758	1.922844984	-0.140108715	0.892998496	1	NA	NA	NA	0	1.200695883	0	1.096565961	0	0	0	0	0	0	0	1.133729081	0	1	0	1	0	0	0	0	0	0	0	1
4930563E22Rik	.	.	.	.	0.102749574	0.657146014	-0.200691123	0.353705488	0.933720554	0.041526056	0.686794908	0.388831741	36.32293585	51.62992298	30.13028454	54.82829803	36.96054247	38.88600896	37.33107612	47.30017848	39.82726548	31.41145596	30.79667834	53.28526682	27	43	29	50	34	39	38	43	36	27	26	47
4930570G19Rik	qNSC	.	.	.	0.033561784	0.66112523	-0.738367369	-0.110803738	1	0.099151849	0.108258474	0.853853971	55.15705073	48.02783533	32.2082352	40.57294054	41.30884159	41.87724042	21.61272828	30.80011622	26.55151032	34.90161774	18.95180206	44.21543417	41	40	31	37	38	42	22	28	24	30	16	39
4930573O16Rik	.	.	.	.	-0.072235296	0.059257663	0.821676092	0.95298378	1	NA	NA	NA	0	0	1.038975329	0	0	0	0	1.100004151	0	0	0	0	0	0	1	0	0	0	0	1	0	0	0	0
4930577N17Rik	.	.	.	.	-0.632093573	-0.320862373	-0.074814826	0.236416637	0.45655337	0.696313815	0.946426064	0.83208798	18.83411488	6.003479416	16.62360526	4.386263842	7.60952345	6.979540069	8.84157066	11.00004151	12.16944223	11.63387258	10.66038866	13.60474898	14	5	16	4	7	7	9	10	11	10	9	12
4930578I06Rik	.	.	.	.	-1.033615934	-0.902519734	-0.140107093	-0.008800402	1	NA	NA	NA	0	0	0	0	0	0	0.98239674	0	1.10631293	0	0	0	0	0	0	0	0	0	1	0	1	0	0	0
4930578M01Rik	.	.	.	.	1.163727824	1.367078408	-0.846016887	-0.642666411	0.101473467	0.077437267	0.422506684	0.451466265	10.76235136	25.21461355	3.116925987	6.579395764	5.435373893	20.93862021	5.89438044	15.40005811	8.85050344	9.307098063	4.737950514	13.60474898	8	21	3	6	5	21	6	14	8	8	4	12
4930579G18Rik	.	.	.	.	-0.410036288	0.057534725	0.519617986	0.987193598	1	0.977389043	NA	NA	6.726469601	2.401391766	6.233851974	7.675961724	1.087074779	1.994154305	1.96479348	3.300012452	0	1.163387258	2.368975257	0	5	2	6	7	1	2	2	3	0	1	2	0
4930579G24Rik	aNSC	.	aNSC	cl3	-1.112719312	-0.60673314	0.160330363	0.66631679	1.51E-08	0.002475989	0.584042751	0.004589637	286.547605	135.6786348	354.2905872	185.3196473	317.4258354	137.5966471	322.2261307	227.7008592	313.0865592	151.2403435	349.4238504	260.7576887	213	113	341	169	292	138	328	207	283	130	295	230
4930579K19Rik	.	.	.	.	-0.006675979	-0.052622904	0.348246524	0.302299205	1	0.959429511	0.732656303	0.77526048	18.83411488	6.003479416	16.62360526	10.96565961	6.522448672	10.96784868	12.77115762	15.40005811	4.42525172	11.63387258	7.106925772	9.069832651	14	5	16	10	6	11	13	14	4	10	6	8
4930581F22Rik	.	.	.	.	1.113911492	1.270552723	-0.257969124	-0.101327873	0.041784323	0.018975642	0.777562793	0.901339324	13.4529392	30.01739708	11.42872862	24.12445113	13.04489734	21.93569736	12.77115762	26.40009961	8.85050344	24.43113242	4.737950514	20.40712346	10	25	11	22	12	22	13	24	8	21	4	18
4930583K01Rik	.	.	.	.	-1.033765852	1.021048046	-1.101899026	0.952989506	1	NA	NA	NA	1.34529392	0	0	1.096565961	0	0	0	0	0	0	0	0	1	0	0	1	0	0	0	0	0	0	0	0
4930583P06Rik	.	.	.	.	0.889685426	-0.902535396	0.821684113	-0.970594192	1	NA	NA	NA	0	0	1.038975329	0	0	0	0	0	0	1.163387258	0	0	0	0	1	0	0	0	0	0	0	1	0	0
4930590J08Rik	.	.	.	.	1.063531108	1.153906685	-0.290979717	-0.200604136	0.390163412	0.287191671	NA	0.890863961	2.69058784	4.802783533	2.077950658	9.869093645	4.348299114	9.970771527	4.9119837	4.400016602	4.42525172	9.307098063	2.368975257	6.802374488	2	4	2	9	4	10	5	4	4	8	2	6
4930593A02Rik	.	.	.	.	-2.527379482	0.077143654	-0.185307293	2.419338795	1	NA	NA	NA	1.34529392	0	3.116925987	2.193131921	0	0	0	1.100004151	2.21262586	0	0	0	1	0	3	2	0	0	0	1	2	0	0	0
4930594C11Rik	.	.	.	.	0.889684224	0.059258101	-0.140109192	-0.970591892	1	NA	NA	NA	0	0	0	0	0	0.997077153	0	0	0	0	0	0	0	0	0	0	0	1	0	0	0	0	0	0
4930596I21Rik	.	.	.	.	-1.866610522	-1.489742345	0.576098428	0.952992934	1	NA	NA	NA	0	0	1.038975329	0	1.087074779	0	0	0	1.10631293	0	2.368975257	1.133729081	0	0	1	0	1	0	0	0	1	0	2	1
4930599N23Rik	.	.	.	.	1.435332878	1.000542231	0.306495993	-0.128294529	0.219562627	0.353945652	NA	0.933516133	4.035881761	10.80626295	7.272827303	6.579395764	2.174149557	9.970771527	1.96479348	8.800033205	3.31893879	4.653549032	2.368975257	7.936103569	3	9	7	6	2	10	2	8	3	4	2	7
4931403E22Rik	.	.	.	.	-0.636820509	2.274910314	-1.58336093	1.328379456	1	0.285215071	NA	NA	0	0	1.038975329	0	1.087074779	0.997077153	0	4.400016602	2.21262586	1.163387258	0	1.133729081	0	0	1	0	1	1	0	4	2	1	0	1
4931406C07Rik	qNSC	.	qNSC	.	0.652571943	0.803501407	-0.674829764	-0.523900212	3.84E-05	5.38E-07	0.000148663	0.004336583	1887.44737	2881.67012	1042.092255	1948.597712	1538.210812	2442.839024	1033.48137	1717.106479	1479.140387	2382.617104	994.969608	1693.791247	1403	2400	1003	1777	1415	2450	1052	1561	1337	2048	840	1494
4931406H21Rik	.	.	.	.	-3.715218421	0.377302695	-1.891825642	2.200717112	0.047333399	0.855097052	NA	NA	9.417057442	0	2.077950658	5.482829803	2.174149557	0	0.98239674	0	4.42525172	1.163387258	1.184487629	0	7	0	2	5	2	0	1	0	4	1	1	0
4931406P16Rik	.	.	.	.	0.074896523	0.453439216	-0.213295776	0.165246968	0.549043049	1.16E-05	0.103629429	0.223479518	2596.417266	2845.649243	1964.702347	3393.871648	2652.46246	2641.257378	2419.643171	2993.111294	2467.077834	2640.889075	2270.662784	2725.484712	1930	2370	1891	3095	2440	2649	2463	2721	2230	2270	1917	2404
4931408D14Rik	.	.	.	.	-0.923190641	1.260777024	1.159751092	3.343716508	1	0.562390109	NA	NA	0	0	1.038975329	6.579395764	1.087074779	0	3.92958696	2.200008301	1.10631293	1.163387258	0	3.401187244	0	0	1	6	1	0	4	2	1	1	0	3
4931409K22Rik	.	.	.	.	0.889635641	-0.508875378	2.27117431	0.872559037	1	NA	NA	NA	0	1.200695883	3.116925987	2.193131921	0	0	0	0	0	0	0	0	0	1	3	2	0	0	0	0	0	0	0	0
4931414P19Rik	.	.	.	.	0.379709494	0.410484679	0.010683468	0.041458768	0.056476316	0.049674581	0.97876934	0.904230314	99.5517501	180.1043825	99.74163159	178.7402516	147.8421699	161.5264987	167.9898425	178.2006724	143.8206809	171.0179269	127.9246639	170.0593622	74	150	96	163	136	162	171	162	130	147	108	150
4931423N10Rik	.	.	.	.	-1.997269025	1.488159043	-0.597143859	2.888313852	0.475777672	0.452803277	NA	NA	2.69058784	1.200695883	0	3.289697882	0	0	1.96479348	2.200008301	2.21262586	0	1.184487629	3.401187244	2	1	0	3	0	0	2	2	2	0	1	3
4931428F04Rik	aNSC	.	.	.	-0.082401998	-0.199324565	0.152848605	0.035926205	0.839594651	0.401969061	0.612595712	0.920649909	317.4893652	261.7517025	336.6280066	353.0942393	406.5659672	339.0062319	495.1279569	411.4015523	410.442097	472.3352267	431.1534968	335.5838081	236	218	324	322	374	340	504	374	371	406	364	296
4931431C16Rik	.	.	.	.	-2.689858214	1.021048326	-2.758074597	0.952989767	1	NA	NA	NA	4.035881761	0	0	0	0	0	0	1.100004151	0	0	0	0	3	0	0	0	0	0	0	1	0	0	0	0
4931440F15Rik	.	.	.	.	-2.592447472	-0.783692554	-0.855822498	0.952992433	1	NA	NA	NA	2.69058784	0	1.038975329	1.096565961	1.087074779	0	0.98239674	0	0	0	0	0	2	0	1	1	1	0	1	0	0	0	0	0
4931440J10Rik	.	.	.	.	2.590375373	0.913919934	1.903283381	0.226793757	0.144146317	0.514447757	NA	NA	1.34529392	4.802783533	1.038975329	5.482829803	0	6.979540069	0.98239674	5.500020753	1.10631293	2.326774516	7.106925772	5.668645407	1	4	1	5	0	7	1	5	1	2	6	5
4931440L10Rik	.	.	.	.	-0.072064775	0.008875356	0.79604907	0.876975133	1	NA	NA	NA	0	0	1.038975329	1.096565961	1.087074779	0.997077153	0	1.100004151	0	0	1.184487629	0	0	0	1	1	1	1	0	1	0	0	1	0
4931440P22Rik	.	.	.	.	-0.413019655	0.935092063	-1.026103833	0.322009002	0.714038803	0.264397446	0.293410364	0.773703428	12.10764528	6.003479416	6.233851974	8.772527685	9.783673007	6.979540069	3.92958696	6.600024904	2.21262586	4.653549032	1.184487629	6.802374488	9	5	6	8	9	7	4	6	2	4	1	6
4932411E22Rik	.	.	.	.	-1.562214816	-2.356726342	-1.662461473	-2.456957955	0.486219151	0.303272794	NA	NA	8.071763521	2.401391766	2.077950658	0	2.174149557	0.997077153	0.98239674	0	0	0	0	0	6	2	2	0	2	1	1	0	0	0	0	0
4932412D23Rik	.	.	.	.	-0.927589229	-0.82164458	-0.114746319	-0.008800564	0.943968141	0.786889261	NA	NA	0	0	2.077950658	1.096565961	1.087074779	0.997077153	0	0	1.10631293	0	0	0	0	0	2	1	1	1	0	0	1	0	0	0
4932415M13Rik	.	.	.	.	-1.557239273	-0.222551737	0.549923191	1.88461932	0.838007537	0.93290068	NA	NA	1.34529392	0	3.116925987	2.193131921	0	0.997077153	1.96479348	1.100004151	2.21262586	0	0	1.133729081	1	0	3	2	0	1	2	1	2	0	0	1
4932416H05Rik	.	.	.	.	0.351554165	0.134298847	-0.492693282	-0.709948539	0.0642259	0.611123226	0.040401413	0.000928855	150.6729191	180.1043825	89.3518783	104.1737663	130.4489734	170.5001931	99.22207074	94.60035695	100.6744766	133.7895347	80.54515875	97.50070099	112	150	86	95	120	171	101	86	91	115	68	86
4932418E24Rik	.	.	.	.	-0.091555702	0.132483088	0.839400698	1.063428632	1	0.963479668	NA	NA	0	0	0	1.096565961	2.174149557	1.994154305	3.92958696	0	0	0	0	3.401187244	0	0	0	1	2	2	4	0	0	0	0	3
4932435O22Rik	.	.	.	.	-1.956389907	-1.394672066	-0.570515486	-0.008800568	0.4236938	0.543592148	NA	NA	1.34529392	1.200695883	1.038975329	1.096565961	2.174149557	0	1.96479348	0	1.10631293	0	0	0	1	1	1	1	2	0	2	0	1	0	0	0
4932438A13Rik	.	.	.	.	-0.336323486	0.817557059	-0.801308701	0.35257231	0.215899818	0.001602419	0.006303543	0.302829751	2395.968472	1606.531092	828.0633372	2571.447178	1387.107417	1237.372747	1035.446164	1446.505458	2124.120826	1834.661706	1526.804553	1954.548936	1781	1338	797	2345	1276	1241	1054	1315	1920	1577	1289	1724
4932438H23Rik	.	.	.	.	1.183471936	1.597601964	-1.51941172	-1.105281362	0.006195851	0.000544298	0.003688133	0.025432398	104.9329258	188.5092537	36.36413652	78.95274916	55.44081371	137.5966471	20.63033154	64.90024489	33.1893879	110.5217895	9.475901029	58.95391223	78	157	35	72	51	138	21	59	30	95	8	52
4932441J04Rik	.	.	.	.	0.497388584	1.857600248	-0.546603662	0.813608302	0.860984415	0.074418826	NA	0.505866955	4.035881761	2.401391766	2.077950658	6.579395764	2.174149557	4.985385764	0.98239674	6.600024904	3.31893879	5.816936289	3.553462886	10.20356173	3	2	2	6	2	5	1	6	3	5	3	9
4932443I19Rik	.	.	.	.	1.832108128	1.695857654	-1.43791982	-1.574171496	0.001856967	0.027170396	0.124348823	0.016399949	22.86999664	48.02783533	6.233851974	14.25535749	7.60952345	39.88308611	2.94719022	11.00004151	2.21262586	24.43113242	2.368975257	12.47101989	17	40	6	13	7	40	3	10	2	21	2	11
4933400C23Rik	.	.	aNSC	cl2	2.372761195	1.662103215	1.699379485	0.988698799	0.286265783	0.370503098	NA	0.646486549	0	2.401391766	1.038975329	3.289697882	0	0.997077153	0.98239674	1.100004151	0	0	0	2.267458163	0	2	1	3	0	1	1	1	0	0	0	2
4933401D09Rik	.	.	.	.	0.653272472	0.959459426	-0.973308377	-0.667127318	1	NA	NA	NA	0	3.602087649	1.038975329	1.096565961	1.087074779	0	0	0	1.10631293	0	0	1.133729081	0	3	1	1	1	0	0	0	1	0	0	1
4933402D24Rik	.	.	.	.	-1.196849027	0.050652619	-2.612149554	-1.364642665	0.339960495	0.984839711	NA	0.447719934	5.381175681	0	1.038975329	0	7.60952345	6.979540069	0	0	6.63787758	1.163387258	2.368975257	3.401187244	4	0	1	0	7	7	0	0	6	1	2	3
4933402J15Rik	.	.	.	.	0.672492042	0.059257518	-0.140107814	-0.7533212	1	NA	NA	NA	1.34529392	0	0	0	0	1.994154305	0.98239674	1.100004151	0	0	0	0	1	0	0	0	0	2	1	1	0	0	0	0
4933403O08Rik	.	.	.	.	-1.563468628	-0.129923592	-0.657782011	0.775765695	0.030591015	0.889203322	0.458387626	0.430675952	24.21529056	4.802783533	8.311802632	10.96565961	11.95782256	6.979540069	11.78876088	5.500020753	19.91363274	6.980323547	15.39833917	15.87220714	18	4	8	10	11	7	12	5	18	6	13	14
4933404O12Rik	aNSC	.	.	.	-0.562190642	-0.309329641	0.009919577	0.262780749	0.000513572	0.071124806	0.975101471	0.209487233	517.9381593	322.9871926	413.5121809	388.1843501	488.0965756	319.0646889	533.4414298	410.3015482	538.7743969	404.8587657	610.0111287	456.8928198	385	269	398	354	449	320	543	373	487	348	515	403
4933405D12Rik	.	.	.	.	1.262541673	0.669060223	-0.708699346	-1.302178749	1	0.814244574	NA	NA	0	4.802783533	1.038975329	2.193131921	1.087074779	0	0.98239674	1.100004151	2.21262586	3.490161774	0	0	0	4	1	2	1	0	1	1	2	3	0	0
4933405L10Rik	.	.	.	.	1.070622779	0.645656839	-0.173661124	-0.59863104	0.568954083	0.701844514	NA	NA	4.035881761	4.802783533	2.077950658	3.289697882	1.087074779	2.991231458	0.98239674	2.200008301	0	2.326774516	1.184487629	1.133729081	3	4	2	3	1	3	1	2	0	2	1	1
4933406C10Rik	.	.	.	.	0.67182195	1.173210679	-0.139437946	0.361949198	0.771278954	0.350687026	NA	NA	2.69058784	4.802783533	2.077950658	6.579395764	2.174149557	2.991231458	1.96479348	4.400016602	2.21262586	3.490161774	2.368975257	3.401187244	2	4	2	6	2	3	2	4	2	3	2	3
4933406G16Rik	.	.	.	.	1.410965373	0.478357732	1.342770249	0.410128206	1	NA	NA	NA	0	1.200695883	1.038975329	1.096565961	0	0.997077153	0.98239674	1.100004151	1.10631293	1.163387258	1.184487629	2.267458163	0	1	1	1	0	1	1	1	1	1	1	2
4933406I18Rik	.	.	.	.	0.098331497	1.904162988	-1.916298676	-0.110350618	1	NA	NA	NA	0	2.401391766	0	1.096565961	1.087074779	0	0	1.100004151	1.10631293	0	0	0	0	2	0	1	1	0	0	1	1	0	0	0
4933407K13Rik	.	.	.	.	0.119672604	-0.07611409	0.050176195	-0.145610369	0.753188479	0.796839765	0.892438768	0.654963512	92.8252805	117.6681965	84.15700165	93.20810665	93.48843096	88.73986659	117.8876088	83.60031545	102.8871025	109.3584022	97.12798555	107.7042627	69	98	81	85	86	89	120	76	93	94	82	95
4933407L21Rik	qNSC	.	.	.	0.849636907	0.890648966	-0.809137302	-0.768125248	0.004787482	0.007975375	0.039401584	0.032233761	90.13469266	145.2842019	52.98774178	82.24244704	84.79183273	164.5177302	39.2958696	89.1003362	54.20933357	101.2146914	37.90360412	70.29120304	67	121	51	75	78	165	40	81	49	87	32	62
4933408B17Rik	.	.	.	.	0.315193386	0.298028004	0.615214842	0.598049291	0.691960775	0.60453487	0.352306478	0.337919685	20.1794088	18.01043825	38.44208717	36.1866767	15.2190469	22.93277451	23.57752176	23.10008716	12.16944223	17.45080887	9.475901029	29.47695611	15	15	37	33	14	23	24	21	11	15	8	26
4933408J17Rik	.	.	aNSC	cl1	-0.190481696	-1.178256211	1.619822187	0.632031925	1	0.560303063	NA	NA	2.69058784	0	2.077950658	1.096565961	0	1.994154305	1.96479348	1.100004151	0	0	3.553462886	1.133729081	2	0	2	1	0	2	2	1	0	0	3	1
4933409K07Rik	.	.	.	.	-0.919260488	0.958405812	-0.987343535	0.890346963	1	NA	NA	NA	0	1.200695883	0	1.096565961	1.087074779	0	0	0	1.10631293	0	1.184487629	1.133729081	0	1	0	1	1	0	0	0	1	0	1	1
4933411E08Rik	.	.	.	.	-1.033824097	0.945931855	-0.14010955	1.839666858	1	NA	NA	NA	1.34529392	0	0	1.096565961	0	0	0.98239674	1.100004151	0	0	0	0	1	0	0	1	0	0	1	1	0	0	0	0
4933411K16Rik	.	.	.	.	0.983374949	1.936995433	-0.833256521	0.120366696	0.964029229	0.212662859	NA	0.95445348	0	6.003479416	1.038975329	1.096565961	4.348299114	2.991231458	0.98239674	6.600024904	1.10631293	2.326774516	1.184487629	4.534916325	0	5	1	1	4	3	1	6	1	2	1	4
4933411K20Rik	aNSC	.	.	.	0.049660427	0.169966026	-0.110332343	0.009973395	0.82820773	0.489443375	0.729767549	0.980505033	567.7140343	619.5590757	431.1747615	608.5941081	580.4979318	485.5765734	503.9695276	559.9021127	673.7445744	782.9596246	755.703107	731.2552575	422	516	415	555	534	487	513	509	609	673	638	645
4933412E12Rik	.	.	.	.	0.493286047	0.239193965	-0.174808023	-0.428900004	0.126284733	0.510382091	0.706429516	0.249448787	86.0988109	111.6647171	68.57237172	86.62871089	69.57278583	118.6521812	65.82058158	77.00029054	74.12296631	91.90759337	68.70028246	75.95984845	64	93	66	79	64	119	67	70	67	79	58	67
4933412O06Rik	.	.	.	.	-0.07231612	0.059257339	-0.14010739	-0.008800421	1	NA	NA	NA	0	0	0	0	0	0	0	0	0	0	0	0	0	0	0	0	0	0	0	0	0	0	0	0
4933413G19Rik	aNSC	.	.	.	-0.426602894	-0.632427045	0.199383209	-0.006443805	0.844947232	0.602422462	0.899473599	0.998517751	8.071763521	4.802783533	6.233851974	4.386263842	2.174149557	2.991231458	3.92958696	1.100004151	2.21262586	1.163387258	3.553462886	3.401187244	6	4	6	4	2	3	4	1	2	1	3	3
4933413J09Rik	.	.	.	.	-1.03385258	0.059258137	-1.101901219	-0.008800539	1	NA	NA	NA	1.34529392	0	0	0	0	0	0	0	0	0	0	0	1	0	0	0	0	0	0	0	0	0	0	0
4933415F23Rik	.	.	.	.	-0.072073668	-0.798481453	1.679424473	0.952993802	1	NA	NA	NA	0	0	1.038975329	0	0	0	0.98239674	1.100004151	0	0	0	0	0	0	1	0	0	0	1	1	0	0	0	0
4933416M06Rik	.	.	.	.	-0.072252106	0.059257218	-0.140107105	-0.008800403	1	NA	NA	NA	0	0	0	0	0	0	0	0	0	0	0	0	0	0	0	0	0	0	0	0	0	0	0	0
4933417D19Rik	.	.	.	.	1.034018643	0.790719385	0.243479293	0.000177861	0.364632506	0.458038949	NA	0.999876235	5.381175681	7.204175299	3.116925987	15.35192345	2.174149557	9.970771527	1.96479348	5.500020753	5.53156465	9.307098063	10.66038866	5.668645407	4	6	3	14	2	10	2	5	5	8	9	5
4933417E11Rik	.	.	.	.	0.802668991	0.059257931	-1.101897384	-1.845317786	1	NA	NA	NA	1.34529392	1.200695883	0	0	0	0.997077153	0	0	0	0	0	0	1	1	0	0	0	1	0	0	0	0	0	0
4933421O10Rik	.	.	.	.	-0.702556585	0.04909563	-0.052301171	0.699351219	0.00657565	0.881944001	0.897771797	0.015153506	92.8252805	52.83061886	80.00110033	64.69739168	54.35373893	47.85970333	53.04942396	70.40026564	77.4419051	36.06500499	82.914134	87.29713926	69	44	77	59	50	48	54	64	70	31	70	77
4933422A05Rik	.	.	.	.	-2.641080663	0.112993135	0.432401018	3.186498788	0.420554969	0.97453817	NA	NA	4.035881761	0	4.155901316	1.096565961	0	0	0.98239674	0	0	0	0	4.534916325	3	0	4	1	0	0	1	0	0	0	0	4
4933422H20Rik	.	.	.	.	0.513889418	-0.834881432	2.588184446	1.239406623	1	0.594023053	NA	NA	0	1.200695883	5.194876645	3.289697882	1.087074779	1.994154305	3.92958696	2.200008301	1.10631293	0	4.737950514	2.267458163	0	1	5	3	1	2	4	2	1	0	4	2
4933424G05Rik	.	.	.	.	0.765180703	-1.076324797	0.850605746	-0.990915492	1	NA	NA	NA	2.69058784	1.200695883	0	2.193131921	0	1.994154305	0	0	0	1.163387258	4.737950514	0	2	1	0	2	0	2	0	0	0	1	4	0
4933424G06Rik	.	.	.	.	-0.466105181	1.959982114	-1.792089244	0.634003726	0.965029533	0.203937416	NA	NA	6.726469601	3.602087649	1.038975329	5.482829803	1.087074779	1.994154305	1.96479348	3.300012452	3.31893879	2.326774516	0	3.401187244	5	3	1	5	1	2	2	3	3	2	0	3
4933425L06Rik	.	.	.	.	-0.072009099	1.554230772	0.821672066	2.44795251	1	NA	NA	NA	0	0	0	1.096565961	0	0	0.98239674	0	0	0	0	2.267458163	0	0	0	1	0	0	1	0	0	0	0	2
4933426M11Rik	.	.	.	.	0.125113101	0.44097388	-1.089295921	-0.773434988	0.562643617	0.024346738	7.84E-09	0.000118763	6379.38377	5824.575729	2735.622041	3754.641849	4421.133125	5316.415378	2376.417714	3355.012659	4135.397732	5144.498454	1904.656107	2417.110401	4742	4851	2633	3424	4067	5332	2419	3050	3738	4422	1608	2132
4933427D06Rik	.	.	.	.	-0.072090984	-0.285714124	3.049679187	2.836015713	1	NA	NA	NA	0	0	1.038975329	2.193131921	0	0	1.96479348	2.200008301	0	0	2.368975257	0	0	0	1	2	0	0	2	2	0	0	2	0
4933427D14Rik	.	.	.	.	-0.067740095	-0.067125871	-0.030817432	-0.030203075	0.865939159	0.786618172	0.923504854	0.926139734	310.7628956	349.402502	326.2382533	301.5556392	336.9931814	220.3540508	333.0324949	278.3010501	370.6148315	406.022153	338.7634618	372.9968678	231	291	314	275	310	221	339	253	335	349	286	329
4933427E11Rik	.	.	aNSC	cl1	1.392574984	-0.17471872	0.372449564	-1.194851611	0.274759923	0.912255731	NA	0.388759886	1.34529392	0	4.155901316	2.193131921	2.174149557	7.976617222	0	1.100004151	2.21262586	6.980323547	3.553462886	3.401187244	1	0	4	2	2	8	0	1	2	6	3	3
4933427G17Rik	.	.	aNSC	cl2	1.384587088	3.53723257	-1.616292422	0.53634746	0.581979588	0.068050999	NA	NA	1.34529392	4.802783533	1.038975329	5.482829803	2.174149557	0.997077153	0	4.400016602	0	3.490161774	0	3.401187244	1	4	1	5	2	1	0	4	0	3	0	3
4933428G20Rik	.	.	.	.	0.687867183	0.059258024	-0.14010901	-0.768732795	1	NA	NA	NA	0	0	0	0	1.087074779	1.994154305	0.98239674	1.100004151	0	0	0	0	0	0	0	0	1	2	1	1	0	0	0	0
4933430I17Rik	.	.	aNSC	.	0.274591747	0.303096243	0.38745673	0.415961463	0.792525074	0.637765714	0.63598713	0.579389959	14.79823312	15.60904648	21.81848191	18.64162133	11.95782256	15.95323444	13.75355436	19.80007471	6.63787758	8.143710805	7.106925772	14.73847806	11	13	21	17	11	16	14	18	6	7	6	13
4933431E20Rik	qNSC	.	.	.	0.941950638	0.811501761	0.179341265	0.048892471	5.32E-10	1.24E-07	0.425016757	0.856480161	1103.141015	2541.873185	1051.443033	2694.262565	1209.914229	2105.826947	1469.665523	2131.808044	1317.6187	2331.428065	1593.13586	2392.168362	820	2117	1012	2457	1113	2112	1496	1938	1191	2004	1345	2110
4933432I03Rik	.	.	.	.	0.889607197	-0.363233385	2.712302297	1.459328946	1	NA	NA	NA	0	0	2.077950658	1.096565961	0	0.997077153	0.98239674	2.200008301	0	0	1.184487629	0	0	0	2	1	0	1	1	2	0	0	1	0
4933432I09Rik	.	.	.	.	0.354434181	1.090145369	-0.757135307	-0.021416712	1	0.635328905	NA	NA	1.34529392	1.200695883	0	0	2.174149557	0.997077153	1.96479348	4.400016602	0	2.326774516	0	0	1	1	0	0	2	1	2	4	0	2	0	0
4933432K03Rik	.	.	.	.	-0.864237701	-0.171578135	-1.743226131	-1.050564447	0.22991393	0.869998189	0.023880528	0.249448787	13.4529392	10.80626295	6.233851974	8.772527685	26.08979469	11.96492583	7.85917392	5.500020753	30.97676204	16.28742161	7.106925772	4.534916325	10	9	6	8	24	12	8	5	28	14	6	4
4933433C11Rik	.	.	.	.	0.889628105	0.109972709	1.651557751	0.8717925	1	NA	NA	NA	0	0	1.038975329	2.193131921	0	0.997077153	0.98239674	0	0	0	0	0	0	0	1	2	0	1	1	0	0	0	0	0
4933433G15Rik	.	.	.	.	0.366602462	-0.225867185	0.568533574	-0.023939308	1	0.889203322	NA	0.994466015	2.69058784	3.602087649	5.194876645	2.193131921	1.087074779	0.997077153	3.92958696	0	3.31893879	4.653549032	1.184487629	6.802374488	2	3	5	2	1	1	4	0	3	4	1	6
4933433H22Rik	.	.	.	.	-3.66307738	-0.932228654	-0.523538215	2.207317143	0.023812237	0.487752485	NA	0.314968259	5.381175681	1.200695883	5.194876645	2.193131921	6.522448672	0	2.94719022	2.200008301	3.31893879	0	2.368975257	1.133729081	4	1	5	2	6	0	3	2	3	0	2	1
4933434E20Rik	.	.	.	.	0.123820178	-0.139372602	0.155566357	-0.107626374	0.366395378	0.347205371	0.372406021	0.5634765	1264.576285	1434.83158	1457.682387	1293.947834	1159.908789	1344.060002	1138.597822	1147.304329	1173.798019	1140.119513	1411.909253	1196.084181	940	1195	1403	1180	1067	1348	1159	1043	1061	980	1192	1055
4933439C10Rik	.	.	.	.	0.934417357	0.39425402	0.13911399	-0.401049286	0.000558356	0.204705315	0.759166239	0.255217645	86.0988109	217.3259549	89.3518783	157.9054983	94.57550574	191.4388133	128.6939729	126.5004773	96.24922491	120.9922748	86.46759689	116.7740954	64	181	86	144	87	192	131	115	87	104	73	103
4933439K11Rik	.	.	.	.	1.987480116	1.211842698	-0.081731356	-0.857371101	0.004135466	0.108710487	0.953543179	0.293632588	9.417057442	32.41878885	3.116925987	14.25535749	2.174149557	21.93569736	9.8239674	18.70007056	9.95681637	30.24806871	7.106925772	13.60474898	7	27	3	13	2	22	10	17	9	26	6	12
5031410I06Rik	.	.	.	.	-0.752593701	3.124339965	-1.77331747	2.103660425	1	NA	NA	NA	4.035881761	1.200695883	1.038975329	5.482829803	0	0	0	1.100004151	0	1.163387258	0	3.401187244	3	1	1	5	0	0	0	1	0	1	0	3
5031414D18Rik	.	.	.	.	2.387380012	1.896422578	-0.130180558	-0.621140018	0.004385366	0.029775794	0.939030629	0.532101405	0	25.21461355	2.077950658	9.869093645	5.435373893	14.95615729	6.87677718	16.50006226	5.53156465	19.77758338	1.184487629	12.47101989	0	21	2	9	5	15	7	15	5	17	1	11
5031425E22Rik	.	.	.	.	-0.764350703	-0.445639411	0.199228339	0.51793989	0.011418763	0.177480797	0.661274334	0.187385939	113.0046893	72.04175299	157.92425	115.1394259	115.2299265	71.789555	141.4651306	92.40034865	122.8007352	62.82291193	103.0504237	88.43086834	84	60	152	105	106	72	144	84	111	54	87	78
5031426D15Rik	.	.	.	.	-1.033985163	-4.000423901	2.957780698	-0.00880054	1	NA	NA	NA	1.34529392	0	3.116925987	0	0	0	1.96479348	0	0	0	4.737950514	0	1	0	3	0	0	0	2	0	0	0	4	0
5031434C07Rik	.	.	.	.	-1.957444999	1.540059936	-2.025511273	1.472001031	0.39952737	0.47690241	NA	0.573152154	1.34529392	0	0	1.096565961	2.174149557	0	0	1.100004151	1.10631293	1.163387258	1.184487629	1.133729081	1	0	0	1	2	0	0	1	1	1	1	1
5031434O11Rik	.	.	.	.	0.989401177	1.004037922	-0.234614851	-0.219978625	0.33780502	0.305121197	0.875589011	0.869626833	6.726469601	18.01043825	5.194876645	13.15879153	6.522448672	8.973694375	3.92958696	4.400016602	4.42525172	8.143710805	5.922438143	12.47101989	5	15	5	12	6	9	4	4	4	7	5	11
5031439G07Rik	.	.	.	.	0.42198504	0.532341311	-0.291093902	-0.180737448	0.017854526	0.002627793	0.197101841	0.464426628	2121.528512	3979.106157	1930.416161	3799.601053	3419.937253	4004.261845	2927.542285	3745.514133	3514.756179	4155.619285	2546.648402	3164.237866	1577	3314	1858	3465	3146	4016	2980	3405	3177	3572	2150	2791
5033406O09Rik	.	.	.	.	4.209062719	1.206773338	2.071129051	-0.931205038	0.017727395	0.411240597	NA	NA	0	7.204175299	3.116925987	3.289697882	1.087074779	7.976617222	0.98239674	3.300012452	0	8.143710805	1.184487629	5.668645407	0	6	3	3	1	8	1	3	0	7	1	5
5330413P13Rik	.	.	.	.	0.902933403	0.474045494	-0.422957277	-0.851844966	0.144809141	0.526270397	0.650936241	0.228958327	14.79823312	24.01391766	9.350777961	13.15879153	11.95782256	18.9444659	10.80636414	13.20004981	8.85050344	23.26774516	5.922438143	10.20356173	11	20	9	12	11	19	11	12	8	20	5	9
5330417C22Rik	.	.	.	.	-0.342840673	0.781906405	0.452407121	1.577159144	1	0.553064234	NA	NA	2.69058784	1.200695883	1.038975329	8.772527685	2.174149557	1.994154305	3.92958696	6.600024904	2.21262586	2.326774516	4.737950514	1.133729081	2	1	1	8	2	2	4	6	2	2	4	1
5330426P16Rik	.	.	.	.	-0.533055329	0.26421897	-0.885767442	-0.08849286	0.01890151	0.351600166	0.000550069	0.827034812	166.8164461	100.8584542	73.76724836	82.24244704	110.8816274	76.77494076	69.75016854	85.80032375	139.3954292	110.5217895	81.72964637	102.0356173	124	84	71	75	102	77	71	78	126	95	69	90
5330434G04Rik	.	.	.	.	-0.374819294	0.216677235	-0.274828943	0.3166677	0.227072531	0.559875034	0.522823696	0.448059977	117.0405711	79.24592829	52.98774178	65.79395764	67.39863627	44.86847187	83.5037229	80.30030299	67.48508873	69.80323547	69.88477009	94.09951375	87	66	51	60	62	45	85	73	61	60	59	83
5430402O13Rik	.	.	.	.	1.412838179	1.831054353	-0.867279245	-0.449063392	0.011732018	0.002228802	0.299353694	0.537094936	24.21529056	43.22505179	5.194876645	37.28324266	5.435373893	39.88308611	7.85917392	25.30009546	12.16944223	25.59451967	9.475901029	17.00593622	18	36	5	34	5	40	8	23	11	22	8	15
5430403N17Rik	.	.	.	.	-0.072071504	0.048401817	0.761050123	0.881502754	1	0.987589189	NA	NA	0	0	0	1.096565961	1.087074779	0	0.98239674	1.100004151	0	1.163387258	1.184487629	0	0	0	0	1	1	0	1	1	0	1	1	0
5430405H02Rik	.	.	.	.	0.878025273	0.593606841	0.108175787	-0.176242684	0.00186888	0.040880885	0.822577149	0.66071969	49.77587505	100.8584542	40.52003783	105.2703322	41.30884159	89.73694375	59.92620114	66.00024904	50.89039478	69.80323547	52.11745566	58.95391223	37	84	39	96	38	90	61	60	46	60	44	52
5430416N02Rik	.	.	.	.	-0.652696623	-0.741371924	0.553473847	0.464798843	0.01013995	0.002184334	0.053198482	0.146869316	104.9329258	61.23549004	202.6001892	99.78750241	127.1877491	91.73109805	149.3243045	89.1003362	105.0997283	60.49613741	143.3230031	107.7042627	78	51	195	91	117	92	152	81	95	52	121	95
5430417L22Rik	.	.	.	.	0.047058956	0.02278168	-0.236224237	-0.260501441	0.768524728	0.918613048	0.230847363	0.171821615	741.2569501	694.0022205	614.0344194	485.7787205	626.1550725	684.9920039	537.3710168	607.2022911	679.276139	734.0973597	585.1368885	671.1676161	551	578	591	443	576	687	547	552	614	631	494	592
5430427O19Rik	.	.	.	.	3.233879897	4.277547267	-1.047634069	-0.003969478	0.075775221	0.014578766	NA	NA	1.34529392	10.80626295	0	8.772527685	0	7.976617222	0.98239674	5.500020753	1.10631293	3.490161774	0	7.936103569	1	9	0	8	0	8	1	5	1	3	0	7
5430435G22Rik	qNSC	.	.	cl2	1.820085266	2.049764456	-1.430130453	-1.20045102	2.43E-10	5.53E-12	1.54E-05	0.000193743	212.5564394	1044.605418	65.45544573	348.7079755	318.5129101	987.1063812	131.6411632	475.2017931	324.1496885	992.369331	120.8177381	492.0384213	158	870	63	318	293	990	134	432	293	853	102	434
5430440P10Rik	.	.	.	.	-0.072052548	0.085824192	0.733425613	0.891300534	1	NA	NA	NA	1.34529392	0	2.077950658	1.096565961	0	0.997077153	0	0	0	0	0	1.133729081	1	0	2	1	0	1	0	0	0	0	0	1
5530601H04Rik	.	.	.	.	-0.107843307	-0.179753284	0.238871515	0.166961751	0.591420274	0.524681214	0.46397339	0.631243176	205.8299698	193.3120372	205.7171151	210.5406644	159.7999925	146.5703415	193.5321578	166.1006267	137.1828033	125.6458239	191.8869958	145.1173224	153	161	198	192	147	147	197	151	124	108	162	128
5730403I07Rik	.	.	.	.	-1.625070038	0.073651756	-0.819991625	0.878788469	1	NA	NA	NA	2.69058784	1.200695883	2.077950658	0	1.087074779	0	0	2.200008301	0	0	0	0	2	1	2	0	1	0	0	2	0	0	0	0
5730405O15Rik	.	.	.	.	0.262673651	0.662487697	0.143737395	0.543549776	0.930291119	0.474413126	0.919323747	0.634806209	5.381175681	9.605567065	8.311802632	19.73818729	6.522448672	2.991231458	9.8239674	8.800033205	8.85050344	12.79725984	4.737950514	7.936103569	4	8	8	18	6	3	10	8	8	11	4	7
5730408K05Rik	.	.	.	.	-0.967222107	-1.28013861	0.535156682	0.222242696	0.360032212	0.155914323	0.652401986	0.88712596	1.34529392	2.401391766	21.81848191	3.289697882	16.30612168	4.985385764	2.94719022	9.900037356	7.74419051	5.816936289	13.02936391	2.267458163	1	2	21	3	15	5	3	9	7	5	11	2
5730409E04Rik	.	.	.	.	0.699210879	0.932965901	-0.893446231	-0.659691143	4.07E-05	5.34E-07	9.78E-06	0.000604961	193.7223245	351.8038938	94.54675494	229.1822858	215.2408062	321.0588432	115.9228153	210.1007928	192.4984498	304.8074616	113.7108123	179.1291948	144	293	91	209	198	322	118	191	174	262	96	158
5730412P04Rik	.	.	.	.	1.882891072	0.059257574	0.821674855	-1.002049314	1	NA	NA	NA	0	2.401391766	0	0	0	0	0	0	0	0	1.184487629	1.133729081	0	2	0	0	0	0	0	0	0	0	1	1
5730422E09Rik	.	.	.	.	0.200541681	0.721332215	-1.158124094	-0.637332899	0.999496912	0.558079288	0.375373273	0.617871884	6.726469601	4.802783533	3.116925987	7.675961724	4.348299114	5.982462916	2.94719022	3.300012452	5.53156465	8.143710805	1.184487629	1.133729081	5	4	3	7	4	6	3	3	5	7	1	1
5730455P16Rik	.	.	.	.	0.383386406	0.540557672	-0.278202478	-0.121031154	0.00181501	1.02E-05	0.068517776	0.491332771	980.7192679	1414.41975	670.1390872	1143.718297	1043.591787	1185.524735	846.8259899	1182.504462	1060.9541	1428.639553	1031.688725	1376.347105	729	1178	645	1043	960	1189	862	1075	959	1228	871	1214
5730480H06Rik	.	.	.	.	-0.533700202	0.007191455	0.217528396	0.758420608	0.295637743	0.989054277	0.729960957	0.140730905	41.70411153	26.41530943	37.40311184	33.99354478	25.00271991	13.95908014	26.52471198	35.20013282	25.44519739	23.26774516	42.64155463	37.41305968	31	22	36	31	23	14	27	32	23	20	36	33
5730507C01Rik	.	.	.	.	-0.899335583	-0.506514163	-0.102156645	0.290665533	0.034438451	0.264242062	0.874390936	0.645703862	72.64587169	30.01739708	52.98774178	23.02788517	31.52516858	16.9503116	42.24305982	30.80011622	46.46514306	33.73823048	43.82604226	44.21543417	54	25	51	21	29	17	43	28	42	29	37	39
5730508B09Rik	.	.	.	.	0.335645684	0.126574832	0.560768258	0.351697115	0.624112905	0.833422013	0.364595046	0.588093069	43.04940545	24.01391766	49.87081579	40.57294054	26.08979469	35.8947775	32.41909242	38.50014527	6.63787758	33.73823048	27.24321546	40.81424693	32	20	48	37	24	36	33	35	6	29	23	36
5730522E02Rik	.	.	.	.	-1.978818838	0.813194927	-1.422748559	1.369283727	0.402381172	0.710597149	NA	NA	5.381175681	0	3.116925987	2.193131921	2.174149557	1.994154305	0	1.100004151	1.10631293	0	0	2.267458163	4	0	3	2	2	2	0	1	1	0	0	2
5730559C18Rik	.	.	.	.	-0.885095915	-0.739936546	0.274454996	0.419614513	3.24E-06	7.20E-05	0.264293527	0.08165363	283.8570172	153.689073	361.5634145	210.5406644	336.9931814	163.520653	398.8530764	250.8009463	227.9004636	141.9332455	264.1407412	153.053426	211	128	348	192	310	164	406	228	206	122	223	135
5830415F09Rik	.	.	.	.	-0.433225409	-0.617420222	0.537665927	0.353471319	0.169028957	0.022531899	0.092151035	0.339573412	47.08528721	66.03827357	110.1313849	94.30467261	108.7074779	60.82170632	129.6763697	84.7003196	105.0997283	68.63984822	143.3230031	70.29120304	35	55	106	86	100	61	132	77	95	59	121	62
5830416I19Rik	.	.	.	.	-0.072178693	-0.767895109	1.648829687	0.95298467	1	NA	NA	NA	0	0	1.038975329	0	0	0	0.98239674	0	0	0	0	1.133729081	0	0	1	0	0	0	1	0	0	0	0	1
5830416P10Rik	.	.	.	.	0.851824612	1.69844751	-0.291547342	0.555075642	0.415268905	0.052837028	0.845918656	0.622769212	8.071763521	9.605567065	8.311802632	13.15879153	5.435373893	8.973694375	2.94719022	19.80007471	2.21262586	9.307098063	1.184487629	7.936103569	6	8	8	12	5	9	3	18	2	8	1	7
5830417I10Rik	.	.	.	.	-0.078573472	0.111587035	-0.020179171	0.169981396	0.545165798	0.444852471	0.925836781	0.290993747	686.0998993	709.6112669	688.8406431	859.7077131	705.5115313	634.1410691	783.9525985	748.0028224	848.5420173	781.7962373	737.9357926	781.139337	510	591	663	784	649	636	798	680	767	672	623	689
5830418K08Rik	.	.	.	.	-0.923555318	-0.128716784	-0.12475012	0.67008879	1.44E-05	0.649117255	0.717425427	0.007112116	1700.451515	715.6147464	1074.30049	946.336424	1116.425798	584.2872115	1278.098159	1064.804018	1391.741666	919.0759337	1506.668264	1518.06324	1264	596	1034	863	1027	586	1301	968	1258	790	1272	1339
5830444B04Rik	qNSC	.	.	cl2	1.022864628	2.912710129	-1.926186271	-0.036318542	1	NA	NA	NA	0	2.401391766	0	3.289697882	2.174149557	0.997077153	0	0	0	1.163387258	0	1.133729081	0	2	0	3	2	1	0	0	0	1	0	1
5830454E08Rik	.	.	.	.	-0.019058475	0.682321383	-0.320215796	0.381165501	1	0.476920138	0.810240384	0.764403317	9.417057442	8.404871182	13.50667928	14.25535749	5.435373893	8.973694375	1.96479348	6.600024904	7.74419051	4.653549032	2.368975257	7.936103569	7	7	13	13	5	9	2	6	7	4	2	7
5830473C10Rik	.	.	.	.	3.142624018	1.41106118	1.683752262	-0.047856898	1	0.574679102	NA	NA	0	4.802783533	1.038975329	2.193131921	0	0.997077153	0.98239674	2.200008301	0	0	0	1.133729081	0	4	1	2	0	1	1	2	0	0	0	1
5930403L14Rik	.	.	.	.	2.276166329	2.215244706	-0.241191763	-0.302113278	6.67E-46	5.67E-43	0.311995562	0.167060309	1054.710433	5564.024723	838.4530905	4590.225111	1044.678862	5075.122707	1074.742034	4658.517578	1245.708359	5567.971416	916.7934245	3895.493123	784	4634	807	4186	961	5090	1094	4235	1126	4786	774	3436
5930412G12Rik	.	.	qNSC	.	0.141286023	0.654628569	-0.434324527	0.079018229	0.614000614	0.076378638	0.359829568	0.893720437	137.2199799	172.9002072	115.3262615	187.5127793	134.7972725	119.6492583	82.52132616	127.6004815	67.48508873	81.43710805	52.11745566	79.36103569	102	144	111	171	124	120	84	116	61	70	44	70
5930430L01Rik	.	.	.	.	-0.607591991	-0.124695085	-0.257301028	0.225596112	0.275454327	0.846323784	0.71890408	0.77228897	45.73999329	22.81322178	36.36413652	31.80041286	29.35101902	23.92985167	25.54231524	19.80007471	25.44519739	18.61419613	21.32077731	24.94203979	34	19	35	29	27	24	26	18	23	16	18	22
5930438M14Rik	.	.	.	.	-1.033866922	1.39746016	0.740665259	3.171970905	1	0.56373106	NA	NA	0	0	2.077950658	3.289697882	1.087074779	0	0	0	0	0	0	2.267458163	0	0	2	3	1	0	0	0	0	0	0	2
6030407O03Rik	.	.	.	.	1.328953849	1.349400881	-0.227202887	-0.206755811	0.042894419	0.041340854	0.842056019	0.824334873	10.76235136	14.4083506	6.233851974	16.44848941	7.60952345	21.93569736	5.89438044	16.50006226	4.42525172	19.77758338	7.106925772	15.87220714	8	12	6	15	7	22	6	15	4	17	6	14
6030408B16Rik	.	.	.	.	-1.478836521	0.099734045	-0.699879018	0.878717936	1	NA	NA	NA	0	1.200695883	1.038975329	0	2.174149557	0	0.98239674	2.200008301	1.10631293	0	0	0	0	1	1	0	2	0	1	2	1	0	0	0
6030419C18Rik	.	.	qNSC	.	0.785806457	0.622534134	-0.457205845	-0.620478064	0.000715285	0.010421127	0.123984706	0.020874606	231.3905543	482.679745	191.1714605	308.1350349	300.0326389	534.4333539	252.4759622	345.4013033	289.8539877	400.2052167	153.9833917	268.6937923	172	402	184	281	276	536	257	314	262	344	130	237
6030443J06Rik	.	.	.	.	-0.487067422	1.36253988	-1.513922737	0.335685368	0.284224228	0.001297947	0.001071141	0.540941236	59.19293249	28.8167012	8.311802632	37.28324266	29.35101902	18.9444659	10.80636414	34.10012867	26.55151032	33.73823048	21.32077731	30.6106852	44	24	8	34	27	19	11	31	24	29	18	27
6030458C11Rik	.	.	.	.	-0.386837702	-0.135031267	-0.031698251	0.220108301	0.011566412	0.463812571	0.903079369	0.274463337	807.1763521	623.1611634	754.2960889	597.6284485	792.4775136	583.2901344	750.5511093	789.8029801	941.4723034	738.7509088	984.3092194	877.5063089	600	519	726	545	729	585	764	718	851	635	831	774
6030498E09Rik	.	.	.	.	0.757189731	-0.950355355	0.055078998	-1.65247303	0.680382206	0.510608008	NA	0.26351571	1.34529392	4.802783533	7.272827303	1.096565961	4.348299114	8.973694375	0	2.200008301	4.42525172	3.490161774	3.553462886	2.267458163	1	4	7	1	4	9	0	2	4	3	3	2
6230400D17Rik	.	.	.	.	-0.0852905	-0.20181355	0.032566101	-0.083955298	1	0.872524277	NA	0.960602074	5.381175681	4.802783533	7.272827303	7.675961724	8.696598229	7.976617222	6.87677718	3.300012452	3.31893879	3.490161774	3.553462886	4.534916325	4	4	7	7	8	8	7	3	3	3	3	4
6330403A02Rik	.	.	.	.	1.510482671	0.954616546	0.746591143	0.190722738	0.096747501	0.228802348	0.560933055	0.861832153	2.69058784	8.404871182	9.350777961	12.06222557	3.261224336	8.973694375	2.94719022	8.800033205	2.21262586	5.816936289	1.184487629	5.668645407	2	7	9	11	3	9	3	8	2	5	1	5
6330403K07Rik	qNSC	.	.	cl2	1.084166524	0.903827304	-0.213520877	-0.39385992	0.002360461	0.013168734	0.700519301	0.419093392	484.3058113	929.3386136	440.5255395	827.9073003	314.164611	867.4571229	272.123897	518.1019549	263.3024773	451.3942561	201.3628969	365.0607642	360	774	424	755	289	870	277	471	238	388	170	322
6330408A02Rik	.	.	.	.	0.169244693	-0.02179167	0.086866242	-0.104170032	0.330620662	0.935066978	0.760093561	0.706693304	149.3276251	226.9315219	183.8986332	188.6093452	211.9795818	204.4008163	225.9512502	220.0008301	222.3688989	229.1872898	213.2077731	205.2049637	111	189	177	172	195	205	230	200	201	197	180	181
6330416G13Rik	.	.	.	.	0.741816973	0.552776367	-0.049047859	-0.238088349	0.00010033	0.006024314	0.889055011	0.351022873	78.02704737	205.318996	91.42982895	163.3883281	127.1877491	182.465119	127.7115762	169.4006392	130.5449257	179.1616377	107.7883742	147.3847806	58	171	88	149	117	183	130	154	118	154	91	130
6330418K02Rik	.	.	qNSC	.	0.074031661	-0.330999039	-0.21083888	-0.615869481	0.908894752	0.18767044	0.496191482	0.015362703	79.37234129	94.85497477	86.23495231	61.40769379	90.22720662	104.693101	65.82058158	58.30021998	92.93028612	76.78355902	75.80720823	61.22137039	59	79	83	56	83	105	67	53	84	66	64	54
6330419J24Rik	.	.	.	.	0.620953405	0.173798088	0.276822869	-0.170331776	0.585046541	0.87116396	0.832409429	0.895552488	5.381175681	8.404871182	3.116925987	7.675961724	4.348299114	11.96492583	7.85917392	12.10004566	8.85050344	8.143710805	11.84487629	5.668645407	4	7	3	7	4	12	8	11	8	7	10	5
6330549D23Rik	.	.	.	.	-0.235149996	0.738868718	-0.139019757	0.834999715	0.706481698	0.086582895	0.842040874	0.093668324	29.59646625	18.01043825	28.05233388	35.09011074	16.30612168	21.93569736	23.57752176	29.70011207	26.55151032	20.94097064	13.02936391	44.21543417	22	15	27	32	15	22	24	27	24	18	11	39
6430503K07Rik	.	.	.	.	-1.941990537	0.307963516	-0.243948639	2.006008647	0.060896946	0.754388745	0.840890221	0.08216452	9.417057442	0	7.272827303	7.675961724	7.60952345	2.991231458	6.87677718	8.800033205	4.42525172	2.326774516	3.553462886	5.668645407	7	0	7	7	7	3	7	8	4	2	3	5
6430531B16Rik	.	.	.	.	1.371594086	-1.26620902	-1.027113787	-3.66491905	0.321841936	0.528677475	NA	0.035637428	6.726469601	13.20765471	4.155901316	1.096565961	1.087074779	7.976617222	0	1.100004151	3.31893879	6.980323547	1.184487629	0	5	11	4	1	1	8	0	1	3	6	1	0
6430548M08Rik	.	.	.	.	0.397525158	0.640528572	-0.463398276	-0.220394754	0.020093956	0.00022034	0.02395683	0.342236332	454.709345	746.8328393	364.6803405	714.9610063	752.2557468	839.5389626	575.6844896	753.5028432	601.8342339	800.4104334	371.9291154	580.4692896	338	622	351	652	692	842	586	685	544	688	314	512
6430550D23Rik	.	.	.	.	1.120036912	0.964592112	-0.137835685	-0.293281069	0.028190056	0.067679803	0.881186838	0.651224486	10.76235136	22.81322178	7.272827303	24.12445113	5.435373893	21.93569736	7.85917392	13.20004981	12.16944223	16.28742161	10.66038866	12.47101989	8	19	7	22	5	22	8	12	11	14	9	11
6430562O15Rik	.	.	.	.	-1.230524232	-1.527302356	0.244993688	-0.051783822	0.01274789	0.001204767	0.708042862	0.957650474	26.9058784	13.20765471	59.22159375	15.35192345	30.4380938	11.96492583	23.57752176	12.10004566	28.76413618	11.63387258	18.95180206	7.936103569	20	11	57	14	28	12	24	11	26	10	16	7
6430571L13Rik	.	.	.	.	0.651727254	-0.241538652	0.171296773	-0.721969719	0.312179137	0.742842654	0.849235849	0.302328407	9.417057442	16.80974236	10.38975329	12.06222557	11.95782256	21.93569736	16.70074458	12.10004566	12.16944223	13.96064709	10.66038866	7.936103569	7	14	10	11	11	22	17	11	11	12	9	7
6430573F11Rik	.	.	.	.	0.555019961	0.368525194	-0.135806953	-0.322301307	0.24256188	0.458256117	0.845221935	0.579985099	17.48882096	46.82713944	24.9354079	44.95920438	43.48299114	36.89185465	24.5599185	29.70011207	21.01994567	38.39177951	26.05872783	22.67458163	13	39	24	41	40	37	25	27	19	33	22	20
6430584L05Rik	.	.	.	.	0.801490295	0.108516777	-0.298075878	-0.991049346	0.142906425	0.886705849	0.721527488	0.098830945	21.52470272	33.61948473	8.311802632	8.772527685	7.60952345	19.94154305	11.78876088	16.50006226	11.0631293	15.12403435	11.84487629	9.069832651	16	28	8	8	7	20	12	15	10	13	10	8
6530402F18Rik	.	.	.	.	-0.303792737	-0.158203454	-0.486088284	-0.340498914	0.052042395	0.400165725	0.005270645	0.073043895	376.6822977	312.1809296	289.8741168	248.9204731	370.6924995	309.0939173	251.4935654	254.1009588	339.6380695	258.2719713	233.3440628	191.6002147	280	260	279	227	341	310	256	231	307	222	197	169
6530411M01Rik	.	.	.	.	1.059062596	0.946403388	0.233424701	0.120765385	0.015186964	0.023441009	0.738801003	0.852265767	13.4529392	52.83061886	19.74053125	47.15233631	23.91564513	38.88600896	25.54231524	44.00016602	18.80731981	26.75790693	21.32077731	37.41305968	10	44	19	43	22	39	26	40	17	23	18	33
6720483E21Rik	.	.	.	.	0.577028409	0.471193231	0.352733438	0.24689752	0.662827974	0.643345829	0.800109866	0.853223272	10.76235136	9.605567065	4.155901316	15.35192345	3.261224336	7.976617222	9.8239674	2.200008301	2.21262586	5.816936289	5.922438143	10.20356173	8	8	4	14	3	8	10	2	2	5	5	9
6720489N17Rik	.	.	.	.	-0.282298995	-0.420919266	0.24198428	0.103364259	0.32627111	0.159364105	0.54012101	0.825082552	226.0093786	163.2946401	249.354079	125.0085195	163.0612168	136.5995699	139.5003371	146.300552	160.4153748	151.2403435	260.5872783	213.1410673	168	136	240	114	150	137	142	133	145	130	220	188
6820408C15Rik	.	.	.	.	0.180665286	0.635140118	0.048988845	0.503463071	0.967134556	0.371756209	0.969089306	0.568352498	9.417057442	9.605567065	13.50667928	13.15879153	4.348299114	9.970771527	5.89438044	9.900037356	9.95681637	6.980323547	4.737950514	14.73847806	7	8	13	12	4	10	6	9	9	6	4	13
6820431F20Rik	.	.	.	.	-0.190254371	0.015361709	0.176354098	0.381970602	0.512433922	0.973685918	0.671026588	0.28168067	5175.345711	3872.244223	5130.460175	4259.062191	3816.719548	3070.000553	4401.137395	4625.517453	3664.108424	4149.802349	4768.747193	5568.877247	3847	3225	4938	3884	3511	3079	4480	4205	3312	3567	4026	4912
7420700N18Rik	.	.	.	.	-0.072188129	0.059257938	0.821679902	0.952988199	1	NA	NA	NA	0	0	1.038975329	1.096565961	0	0	0	0	0	0	0	0	0	0	1	1	0	0	0	0	0	0	0	0
7530416G11Rik	.	.	.	.	-0.181897313	-1.368053189	0.36347442	-0.822689637	1	NA	NA	NA	1.34529392	0	1.038975329	1.096565961	0	1.994154305	1.96479348	0	1.10631293	0	0	0	1	0	1	1	0	2	2	0	1	0	0	0
8030442B05Rik	.	.	.	.	1.638300116	0.963264201	0.821677307	0.146481967	1	NA	NA	NA	0	0	1.038975329	0	0	1.994154305	0	1.100004151	0	0	0	1.133729081	0	0	1	0	0	2	0	1	0	0	0	1
8030462N17Rik	.	.	.	.	-0.307110598	-0.233070502	-0.179664604	-0.105624445	0.01897206	0.098922081	0.296330161	0.588091942	656.5034331	475.4755697	446.7593915	387.0877841	527.2312676	414.7840955	496.1103537	424.6016021	531.0302064	494.4395846	569.7385494	473.898756	488	396	430	353	485	416	505	386	480	425	481	418
8430408G22Rik	.	.	.	.	3.970222793	2.516768351	-0.140108692	-1.593624733	1	NA	NA	NA	0	6.003479416	0	0	0	2.991231458	0	1.100004151	0	1.163387258	0	2.267458163	0	5	0	0	0	3	0	1	0	1	0	2
8430419L09Rik	.	.	.	.	0.746785688	0.664140575	0.061715921	-0.02092904	2.39E-05	0.000236279	0.837686542	0.949764778	2569.511388	5188.206911	2716.920485	5256.937215	2979.671968	4776.996639	3427.582226	4841.118267	3512.543553	5244.549759	3315.380872	4892.040986	1910	4321	2615	4794	2741	4791	3489	4401	3175	4508	2799	4315
8430423G03Rik	.	.	.	.	-1.033780883	1.554890375	-0.140108766	2.44862038	1	NA	NA	NA	0	0	1.038975329	0	0	0	0	1.100004151	1.10631293	0	0	2.267458163	0	0	1	0	0	0	0	1	1	0	0	2
8430427H17Rik	.	.	.	.	0.696798942	0.514883227	0.195110027	0.013194501	0.022400663	0.11830652	0.678527895	0.98414656	379.3728855	944.94766	326.2382533	888.2184281	891.4013184	1174.556886	1114.037903	1280.404831	777.7379898	1204.105812	907.3175235	1185.880619	282	787	314	810	820	1178	1134	1164	703	1035	766	1046
8430429K09Rik	.	.	.	.	-0.625086936	-0.33046026	-0.118961498	0.17566534	0.006210311	0.199721269	0.740937869	0.620214383	189.6864428	115.2668048	162.0801513	125.0085195	150.0163194	88.73986659	124.764386	102.300386	122.8007352	95.39775515	137.4005649	109.9717209	141	96	156	114	138	89	127	93	111	82	116	97
9030025P20Rik	.	.	.	.	0.362721863	0.075031395	-0.180468508	-0.468158834	0.460873523	0.890901373	0.768383438	0.350508493	40.35881761	51.62992298	45.71491448	31.80041286	39.13469203	36.89185465	21.61272828	29.70011207	34.29570083	58.16936289	33.1656536	44.21543417	30	43	44	29	36	37	22	27	31	50	28	39
9030612E09Rik	.	.	.	.	-0.273885452	0.742238205	-0.429958579	0.586165693	0.938671458	0.47102825	0.757350546	0.644765788	6.726469601	3.602087649	4.155901316	4.386263842	7.60952345	5.982462916	3.92958696	14.30005396	4.42525172	5.816936289	5.922438143	4.534916325	5	3	4	4	7	6	4	13	4	5	5	4
9030617O03Rik	.	.	.	.	-0.598194006	0.089312497	-4.114728367	-3.42722118	0.066394182	0.850297772	1.13E-41	1.70E-28	3001.350736	1754.216685	121.5601135	185.3196473	2008.914191	1476.671263	65.82058158	138.600523	2408.443249	1669.460715	242.8199639	131.5125734	2231	1461	117	169	1848	1481	67	126	2177	1435	205	116
9030624G23Rik	aNSC	.	.	.	-0.147830321	-0.362385631	0.081098867	-0.133456288	0.678593825	0.136052091	0.821817164	0.708318643	75.33645953	85.2494077	101.8195822	83.33901301	107.6204031	78.76909507	111.9932284	57.20021583	109.5249801	102.3780787	97.12798555	102.0356173	56	71	98	76	99	79	114	52	99	88	82	90
9030624J02Rik	.	.	.	.	0.314714591	0.215461207	-0.000790686	-0.100044034	0.000734984	0.029156617	0.997106917	0.448005455	2133.636157	2721.977567	2158.990734	2616.406382	1992.608069	2533.573045	2193.69192	2513.509484	2110.84507	2501.282604	1876.228404	2105.334904	1586	2267	2078	2386	1833	2541	2233	2285	1908	2150	1584	1857
9130008F23Rik	.	.	.	.	-0.841118725	-0.588278489	-0.005247687	0.247594496	0.280792434	0.434179571	0.997001761	0.828606161	13.4529392	7.204175299	13.50667928	5.482829803	17.39319646	6.979540069	10.80636414	8.800033205	11.0631293	9.307098063	17.76731443	13.60474898	10	6	13	5	16	7	11	8	10	8	15	12
9130011E15Rik	.	.	.	.	0.132467637	0.146335692	-0.087868177	-0.074000081	0.293355106	0.234565991	0.591313029	0.651550334	543.4987438	618.3583798	486.240454	593.2421847	587.0203804	597.2492145	516.7406852	612.7023119	563.1132814	643.3531536	594.6127896	558.9284371	404	515	468	541	540	599	526	557	509	553	502	493
9130015A21Rik	.	.	.	.	0.889399735	-0.893808969	1.774740775	-0.008800449	1	NA	NA	NA	0	1.200695883	1.038975329	0	0	0	0	0	0	0	1.184487629	1.133729081	0	1	1	0	0	0	0	0	0	0	1	1
9130019O22Rik	.	.	.	.	0.023665069	-0.177892751	0.204312468	0.002754838	0.801115465	0.629350225	0.642752087	0.997984797	47.08528721	66.03827357	67.53339639	87.72527685	106.5333283	100.7047924	127.7115762	110.0004151	116.1628576	109.3584022	118.4487629	79.36103569	35	55	65	80	98	101	130	100	105	94	100	70
9130023H24Rik	.	.	.	.	0.275481473	0.350725414	-0.18444957	-0.10920557	0.121495673	0.044237081	0.434805808	0.659539247	186.9958549	362.6101567	219.2237944	292.7831115	306.5550876	297.1289915	245.599185	286.0010792	286.5350489	290.8468145	225.0526494	301.5719356	139	302	211	267	282	298	250	260	259	250	190	266
9130024F11Rik	.	.	.	.	3.564390859	1.313109007	2.269667286	0.018320431	0.051327444	0.430468261	NA	0.996537407	0	1.200695883	0	4.386263842	0	3.988308611	2.94719022	1.100004151	0	2.326774516	0	2.267458163	0	1	0	4	0	4	3	1	0	2	0	2
9130221H12Rik	.	.	.	.	0.040126867	-0.216603472	0.478322419	0.221592171	0.765602549	0.502081401	0.155926962	0.573152154	47.08528721	92.453583	128.8329408	103.0772003	134.7972725	108.6814096	138.5179403	127.6004815	103.9934154	95.39775515	135.0315897	115.6403663	35	77	124	94	124	109	141	116	94	82	114	102
9130401M01Rik	.	.	qNSC	.	-0.1822801	-0.547396805	0.329828824	-0.035287775	0.296677425	0.000661904	0.093779173	0.903059528	336.3234801	321.7864967	531.9553685	357.4805032	442.4394349	412.7899412	482.3567993	375.1014154	436.9936073	337.3823048	517.6210937	315.1766846	250	268	512	326	407	414	491	341	395	290	437	278
9130409I23Rik	.	.	.	.	0.213045316	-0.697768058	-0.649226053	-1.560039821	1	0.744722572	NA	0.464426628	5.381175681	2.401391766	3.116925987	1.096565961	1.087074779	4.985385764	0	1.100004151	2.21262586	2.326774516	2.368975257	1.133729081	4	2	3	1	1	5	0	1	2	2	2	1
9230104L09Rik	.	.	.	.	3.108692795	3.946733537	0.821684346	1.659685389	1	0.134315782	NA	NA	0	3.602087649	0	6.579395764	0	1.994154305	0.98239674	8.800033205	0	0	0	2.267458163	0	3	0	6	0	2	1	8	0	0	0	2
9230110C19Rik	.	.	.	.	0.212723083	-0.101607646	0.071803121	-0.242527548	0.316170456	0.655151008	0.80358664	0.296178009	392.8258247	402.2331209	365.7193158	294.9762434	275.029919	310.0909945	248.5463752	292.6011041	272.1529808	374.610697	371.9291154	329.9151627	292	335	352	269	253	311	253	266	246	322	314	291
9230112J17Rik	.	.	.	.	1.173001	0.835135445	-0.143422242	-0.481298911	0.609138901	0.659178903	NA	NA	0	3.602087649	0	1.096565961	2.174149557	2.991231458	2.94719022	1.100004151	1.10631293	1.163387258	0	3.401187244	0	3	0	1	2	3	3	1	1	1	0	3
9230114K14Rik	.	.	.	.	-0.724833485	-0.009125808	-2.547337222	-1.83162932	0.001934067	0.986771261	5.26E-24	1.39E-11	363.2293585	176.5022948	41.55901316	49.34546823	239.1564513	150.5586501	34.3838859	39.60014942	203.5615791	159.3840543	62.77784432	47.61662142	270	147	40	45	220	151	35	36	184	137	53	42
9230116L04Rik	.	.	.	.	-1.946754862	-3.136812807	1.181262001	-0.008800564	1	NA	NA	NA	1.34529392	0	2.077950658	0	1.087074779	0	0.98239674	0	0	0	2.368975257	0	1	0	2	0	1	0	1	0	0	0	2	0
9230116N13Rik	.	.	.	.	0.895318912	0.310592082	0.267952273	-0.31677488	0.148152703	0.655125512	0.768937506	0.692353097	10.76235136	24.01391766	15.58462994	19.73818729	13.04489734	24.92692882	10.80636414	13.20004981	8.85050344	11.63387258	13.02936391	15.87220714	8	20	15	18	12	25	11	12	8	10	11	14
9330020H09Rik	.	.	.	.	0.058739204	-0.17517236	0.396661428	0.162749883	1	0.792536676	0.590174711	0.848268806	21.52470272	24.01391766	40.52003783	32.89697882	30.4380938	39.88308611	28.48950546	28.60010792	21.01994567	11.63387258	27.24321546	23.80831071	16	20	39	30	28	40	29	26	19	10	23	21
9330102E08Rik	.	.	.	.	0.441990707	1.172110267	-0.47620263	0.253917116	0.196397929	7.42E-05	0.242808314	0.535161866	64.57410817	74.44314476	47.79286513	83.33901301	53.26666415	73.7837093	49.119837	112.2004234	67.48508873	103.541466	35.53462886	104.3030755	48	62	46	76	49	74	50	102	61	89	30	92
9330111N05Rik	.	.	.	.	2.810756501	3.918549366	-1.101902982	0.005918509	1	NA	NA	NA	0	1.200695883	0	3.289697882	1.087074779	2.991231458	0	2.200008301	0	4.653549032	0	3.401187244	0	1	0	3	1	3	0	2	0	4	0	3
9330117O12Rik	.	.	.	.	0.744346806	1.063268027	0.638074735	0.957005932	0.91571911	0.558473462	NA	NA	0	2.401391766	1.038975329	3.289697882	0	0	1.96479348	1.100004151	3.31893879	3.490161774	2.368975257	6.802374488	0	2	1	3	0	0	2	1	3	3	2	6
9330133O14Rik	.	.	.	.	-0.217540634	-0.001659328	-0.126918126	0.088963356	0.51629152	0.995995911	0.758048208	0.843230326	57.84763857	57.63340239	50.90979112	63.60082571	68.48571105	46.86262618	60.90859788	55.00020753	71.91034045	67.47646096	71.06925772	63.48882855	43	48	49	58	63	47	62	50	65	58	60	56
9330151L19Rik	.	.	.	.	-0.011213489	0.091088871	0.269208184	0.371510668	0.821477256	0.737652893	0.333464914	0.146407471	134.529392	183.7064701	164.158102	213.8303623	173.9319646	103.6960239	189.6025708	170.5006433	138.2891162	159.3840543	185.9645577	190.4664857	100	153	158	195	160	104	193	155	125	137	157	168
9330158H04Rik	.	.	.	.	1.355876269	1.540235493	-0.140109479	0.044258211	1	NA	NA	NA	0	1.200695883	1.038975329	1.096565961	0	1.994154305	0	1.100004151	1.10631293	0	0	1.133729081	0	1	1	1	0	2	0	1	1	0	0	1
9330159F19Rik	.	.	.	.	1.129428086	1.104752097	0.359257083	0.33458131	2.38E-05	4.01E-05	0.341685315	0.363107185	129.1482163	540.3131474	171.4309293	711.6713084	230.4598531	482.5853419	354.6452231	585.2022081	359.5517022	556.0991093	400.3568185	693.8421978	96	450	165	649	212	484	361	532	325	478	338	612
9330159M07Rik	.	.	.	.	0.496673931	0.877028114	-0.324220303	0.056134041	0.055298598	0.000287113	0.342465292	0.888796099	102.2423379	140.4814183	78.96212501	138.167311	72.83401017	116.6580269	53.04942396	102.300386	89.61134733	115.1753385	79.36067112	146.2510515	76	117	76	126	67	117	54	93	81	99	67	129
9330162012Rik	.	.	.	.	1.972467803	2.022030763	-1.003545326	-0.953982323	0.001944819	0.007519634	0.351371303	0.181976479	10.76235136	42.02435591	4.155901316	17.54505537	5.435373893	19.94154305	2.94719022	16.50006226	5.53156465	22.1043579	3.553462886	9.069832651	8	35	4	16	5	20	3	15	5	19	3	8
9330175E14Rik	.	.	.	.	1.83026893	3.132579498	-1.61652889	-0.314215208	0.416477207	0.1328733	NA	NA	1.34529392	8.404871182	0	2.193131921	2.174149557	2.991231458	0.98239674	2.200008301	0	1.163387258	0	5.668645407	1	7	0	2	2	3	1	2	0	1	0	5
9330175M20Rik	.	.	.	.	-0.071913273	2.901194921	-0.14010797	2.83313688	1	NA	NA	NA	0	0	0	3.289697882	0	0	0	1.100004151	0	0	0	0	0	0	0	3	0	0	0	1	0	0	0	0
9330179D12Rik	.	.	.	.	1.472287492	0.824139066	0.930896042	0.28274626	0.034213401	0.19534621	0.306133635	0.750533163	1.34529392	21.6125259	13.50667928	17.54505537	9.783673007	13.95908014	8.84157066	17.60006641	4.42525172	9.307098063	8.2914134	19.27339438	1	18	13	16	9	14	9	16	4	8	7	17
9330182L06Rik	.	.	qNSC	.	0.80418863	0.711936839	-0.211054231	-0.303305773	0.001799241	0.006818183	0.584772817	0.38826058	528.7005107	1077.024207	362.6023898	729.2163638	604.4135769	979.129764	539.3358102	853.6032209	796.5453096	1315.790989	767.5479833	1149.601288	393	897	349	665	556	982	549	776	720	1131	648	1014
9330188P03Rik	.	.	.	.	0.021058176	0.0592467	0.14737583	0.185564818	1	0.91097373	0.807047698	0.757385197	481.6152234	422.6449509	440.5255395	450.6886098	503.3156225	496.5444221	558.983745	528.0019923	470.1829952	557.2624965	612.380104	700.6445723	358	352	424	411	463	498	569	480	425	479	517	618
9430008C03Rik	.	.	.	.	-0.657892361	-0.63772185	0.310594031	0.330764661	9.97E-06	1.06E-05	0.082291566	0.076861884	375.3370037	252.1461355	612.9954441	314.7144307	414.1754906	250.2663653	482.3567993	314.6011871	455.8009272	288.52004	450.1052989	365.0607642	279	210	590	287	381	251	491	286	412	248	380	322
9430015G10Rik	aNSC	.	.	.	-0.689947716	-0.260765564	0.110408827	0.539591091	2.94E-07	0.076723039	0.5902487	0.000445675	694.1716628	386.6240744	739.7504343	642.5876529	622.8938481	364.9302379	711.2552397	569.80215	702.5087105	501.4199082	728.4598916	606.5450585	516	322	712	586	573	366	724	518	635	431	615	535
9430016H08Rik	.	.	.	.	0.092779839	-0.270242729	0.268937868	-0.094084637	0.629543106	0.077769975	0.134618541	0.670934286	508.5211018	548.7180186	638.9698273	470.4267971	555.4952119	581.29598	525.5822559	477.4018014	423.7178522	454.8844178	628.9629308	538.5213136	378	457	615	429	511	583	535	434	383	391	531	475
9430018G01Rik	.	.	.	.	-2.59527386	0.975678289	-1.701610181	1.869412849	1	0.807549325	NA	NA	2.69058784	0	0	0	0	0	0.98239674	0	1.10631293	0	0	2.267458163	2	0	0	0	0	0	1	0	1	0	0	2
9430020K01Rik	.	.	.	.	-0.351913254	-0.133760506	-0.266444539	-0.048291336	0.317957803	0.758145173	0.573691017	0.933514036	2265.474962	1628.143618	1690.41286	1472.688085	1651.266589	1279.249987	1476.5423	1411.305325	1516.755027	1349.529219	1349.131409	1232.363511	1684	1356	1627	1343	1519	1283	1503	1283	1371	1160	1139	1087
9430021M05Rik	.	.	.	.	1.399448546	2.5008953	-1.101902765	-0.000458049	1	NA	NA	NA	0	0	0	2.193131921	0	0.997077153	0	0	1.10631293	2.326774516	0	1.133729081	0	0	0	2	0	1	0	0	1	2	0	1
9430037G07Rik	.	.	.	.	-0.800655912	-0.66370215	-0.020938677	0.116015305	0.001159255	0.007396099	0.96195989	0.785605	125.1123346	66.03827357	101.8195822	70.18022148	111.9687022	47.85970333	93.3276903	62.70023659	94.03659905	76.78355902	131.4781268	72.5586612	93	55	98	64	103	48	95	57	85	66	111	64
9430038I01Rik	.	.	.	.	-0.367401614	-0.667366539	0.74556031	0.445595554	0.240529321	0.008162022	0.008984695	0.179723935	72.64587169	56.43270651	147.5344967	78.95274916	109.7945526	74.78078646	152.2714947	113.3004275	89.61134733	80.27372079	158.7213422	96.36697191	54	47	142	72	101	75	155	103	81	69	134	85
9430041J12Rik	qNSC	.	.	cl2	1.302432176	0.814428389	0.20156527	-0.286438395	0.000263588	0.027969781	0.740776684	0.554830587	33.63234801	72.04175299	27.01335855	39.47637458	21.74149557	62.81586062	32.41909242	64.90024489	27.65782325	68.63984822	35.53462886	62.35509947	25	60	26	36	20	63	33	59	25	59	30	55
9430060I03Rik	.	.	.	.	0.68945289	1.894861451	-0.720414238	0.484994989	0.909231594	0.303547242	NA	NA	0	1.200695883	0	3.289697882	2.174149557	1.994154305	1.96479348	2.200008301	1.10631293	2.326774516	0	2.267458163	0	1	0	3	2	2	2	2	1	2	0	2
9430069I07Rik	.	.	.	.	-0.071973607	0.059258034	-1.101899303	-0.970590793	1	NA	NA	NA	1.34529392	0	0	0	0	0.997077153	0	0	0	0	0	0	1	0	0	0	0	1	0	0	0	0	0	0
9430076C15Rik	.	.	.	.	-2.373561795	-1.072118424	0.015870248	1.317315326	1.15E-05	0.030314565	0.985273216	0.055662762	61.88352033	7.204175299	63.37749507	23.02788517	22.82857035	6.979540069	30.45429894	11.00004151	32.08307497	8.143710805	22.50526494	21.54085255	46	6	61	21	21	7	31	10	29	7	19	19
9430083A17Rik	.	.	.	.	-0.57582059	0.722132431	-0.428024226	0.869929496	0.577233588	0.358188098	0.693032727	0.353534423	6.726469601	4.802783533	6.233851974	12.06222557	5.435373893	4.985385764	5.89438044	7.700029054	7.74419051	3.490161774	2.368975257	4.534916325	5	4	6	11	5	5	6	7	7	3	2	4
9430091E24Rik	.	.	.	.	-0.43717783	-0.442635586	0.009153385	0.003695773	0.597320633	0.52309942	0.992909493	0.998517751	25.56058448	13.20765471	16.62360526	13.15879153	7.60952345	12.96200299	14.7359511	6.600024904	9.95681637	4.653549032	10.66038866	11.33729081	19	11	16	12	7	13	15	6	9	4	9	10
9530026P05Rik	.	.	.	.	0.998931864	0.720767744	0.518373541	0.240206893	0.397960729	0.490919867	NA	0.865449004	4.035881761	9.605567065	8.311802632	10.96565961	3.261224336	7.976617222	5.89438044	13.20004981	4.42525172	5.816936289	2.368975257	3.401187244	3	8	8	10	3	8	6	12	4	5	2	3
9530027J09Rik	.	.	.	.	-1.610400116	2.501978143	-2.640295806	1.472124917	1	0.352284569	NA	NA	2.69058784	1.200695883	0	1.096565961	1.087074779	0	0	1.100004151	0	0	0	1.133729081	2	1	0	1	1	0	0	1	0	0	0	1
9530036O11Rik	.	.	.	.	-0.927780551	0.63885821	-0.093795266	1.47284381	1	0.816749939	NA	NA	0	0	0	0	1.087074779	0.997077153	0.98239674	2.200008301	1.10631293	0	1.184487629	1.133729081	0	0	0	0	1	1	1	2	1	0	1	1
9530051G07Rik	.	.	.	.	-0.647529678	-0.553891475	-0.946593927	-0.852955424	0.01901885	0.088651979	0.002811742	0.012916338	166.8164461	78.0452324	72.72827303	27.41414901	125.0135995	80.76324937	80.55653268	66.00024904	168.1595654	134.9529219	85.28310926	69.15747396	124	65	70	25	115	81	82	60	152	116	72	61
9530052E02Rik	.	.	.	.	0.046741583	-0.738478953	-0.682734235	-1.467957138	1	0.626471138	NA	0.329662635	6.726469601	6.003479416	1.038975329	2.193131921	3.261224336	3.988308611	3.92958696	1.100004151	2.21262586	2.326774516	2.368975257	1.133729081	5	5	1	2	3	4	4	1	2	2	2	1
9530053A07Rik	.	.	.	.	-1.229865278	-1.9612405	-5.141141444	-5.872514765	0.114235391	0.077518753	6.07E-10	4.54E-09	413.0052335	135.6786348	8.311802632	2.193131921	366.3442004	166.5118845	0	2.200008301	289.8539877	153.567118	22.50526494	3.401187244	307	113	8	2	337	167	0	2	262	132	19	3
9530068E07Rik	.	.	.	.	-0.009822979	-0.187768495	-0.171852084	-0.349797569	1	0.036912587	0.10413674	0.000144159	7818.848264	7127.330762	6345.022334	5603.452059	6974.671779	7202.885351	6042.722348	5564.920998	6543.840981	6855.841111	6550.216586	5456.638068	5812	5936	6107	5110	6416	7224	6151	5059	5915	5893	5530	4813
9530077C05Rik	.	.	.	.	-0.195330321	0.021102205	0.089553185	0.305985873	0.338104872	0.946126585	0.785381337	0.249692172	139.9105677	94.85497477	129.8719161	116.2359918	93.48843096	104.693101	109.0460381	135.3005105	116.1628576	103.541466	131.4781268	123.5764699	104	79	125	106	86	105	111	123	105	89	111	109
9530080O11Rik	.	.	.	.	-0.388043061	-2.182403894	-0.124596187	-1.918952235	1	0.337546018	NA	NA	2.69058784	2.401391766	3.116925987	1.096565961	3.261224336	0.997077153	0	0	0	1.163387258	2.368975257	0	2	2	3	1	3	1	0	0	0	1	2	0
9530082P21Rik	.	.	.	.	2.242069934	2.192793863	-0.301377154	-0.350653735	3.08E-05	0.000103716	0.777653613	0.587064799	5.381175681	39.62296414	5.194876645	27.41414901	8.696598229	33.90062319	5.89438044	23.10008716	6.63787758	25.59451967	5.922438143	27.20949795	4	33	5	25	8	34	6	21	6	22	5	24
9530091C08Rik	.	.	.	.	-0.731357917	0.87214693	-0.772808795	0.830698798	0.462351569	0.33037733	0.487791801	0.440908962	13.4529392	14.4083506	8.311802632	27.41414901	7.60952345	3.988308611	8.84157066	9.900037356	24.33888446	9.307098063	9.475901029	11.33729081	10	12	8	25	7	4	9	9	22	8	8	10
9630001P10Rik	.	.	qNSC	cl2	2.710178343	0.943150048	0.821683696	-0.945402103	1	NA	NA	NA	0	1.200695883	0	2.193131921	0	2.991231458	0.98239674	0	0	0	0	0	0	1	0	2	0	3	1	0	0	0	0	0
9630013A20Rik	.	.	.	.	-0.072071396	0.94188336	0.821679734	1.835613439	1	NA	NA	NA	0	0	0	1.096565961	0	0	0.98239674	1.100004151	0	0	0	0	0	0	0	1	0	0	1	1	0	0	0	0
9630028B13Rik	.	.	.	.	1.599396093	2.198821507	-0.42737113	0.172055287	0.040126249	0.004025803	0.743246811	0.88073197	12.10764528	25.21461355	4.155901316	27.41414901	5.435373893	16.9503116	7.85917392	34.10012867	5.53156465	26.75790693	4.737950514	15.87220714	9	21	4	25	5	17	8	31	5	23	4	14
9630033F20Rik	.	.	.	.	-0.526063742	-0.617804178	0.091592022	-0.000148345	5.95E-05	1.69E-06	0.645054208	0.999620674	466.8169903	320.5858008	593.2549129	265.3689625	543.5373893	350.9711578	502.0047341	413.6015606	548.7312133	413.0024766	569.7385494	405.8750111	347	267	571	242	500	352	511	376	496	355	481	358
9830147E19Rik	.	.	.	.	-0.099993899	0.243544644	-0.085585825	0.257952973	0.653526377	0.487570514	0.857451161	0.53338615	192.3770306	145.2842019	136.1057681	168.8711579	144.5809456	120.6463355	120.834799	150.7005686	129.4386128	168.6911524	182.4110948	199.5363183	143	121	131	154	133	121	123	137	117	145	154	176
9830166K06Rik	.	.	.	.	-0.072013095	1.925042931	-1.101894144	0.895198926	1	NA	NA	NA	1.34529392	0	0	0	0	0	0	1.100004151	0	1.163387258	0	1.133729081	1	0	0	0	0	0	0	1	0	1	0	1
9930012K11Rik	.	.	.	.	-1.024024891	-1.061843563	-0.002756013	-0.040574411	0.182350738	0.14894776	0.998774246	0.975538355	56.50234465	30.01739708	89.3518783	32.89697882	59.78911282	29.91231458	33.40148916	22.00008301	34.29570083	13.96064709	27.24321546	17.00593622	42	25	86	30	55	30	34	20	31	12	23	15
9930014A18Rik	.	.	.	.	-0.203301953	-0.519193226	-0.531645464	-0.847536667	0.21709797	0.00440571	0.00544342	5.10E-06	273.0946658	202.9176043	154.807324	101.9806343	243.5047504	243.2868253	186.6553806	130.9004939	264.4087903	230.3506771	198.9939216	143.9835933	203	169	149	93	224	244	190	119	239	198	168	127
9930021J03Rik	.	.	.	.	-0.266636997	0.133375651	-0.188042847	0.211969959	0.148727075	0.55244672	0.459854322	0.387671427	1315.697454	1156.270135	771.9586695	1229.250442	1250.135995	926.2846749	1258.450224	1216.604591	1386.210101	1204.105812	1440.336956	1359.341169	978	963	743	1121	1150	929	1281	1106	1253	1035	1216	1199
9930104L06Rik	.	.	.	.	0.029238662	0.023536562	0.052039212	0.046337186	0.982326017	0.907951572	0.823828784	0.848983122	220.6282029	261.7517025	320.0044013	274.1414901	290.2489659	257.2459054	254.4407557	275.0010377	262.1961644	273.3960056	228.6061123	268.6937923	164	218	308	250	267	258	259	250	237	235	193	237
9930111J21Rik1	.	.	.	.	3.484497943	5.673604345	-2.168553962	0.0206966	0.750104752	0.24030792	NA	NA	2.69058784	10.80626295	0	9.869093645	0	5.982462916	0	8.800033205	0	12.79725984	0	11.33729081	2	9	0	9	0	6	0	8	0	11	0	10
A130010J15Rik	.	.	.	.	0.143793915	-0.295919007	0.248706682	-0.191006157	0.377485245	0.096604978	0.252431898	0.40584461	227.3546725	244.9419602	248.3151036	197.3818729	239.1564513	264.2254455	256.4055491	217.8008218	232.3257153	262.9255203	328.1030731	261.8914178	169	204	239	180	220	265	261	198	210	226	277	231
A130077B15Rik	.	.	.	.	-0.2336847	0.513416884	-0.406475609	0.340626327	0.372926806	0.074086268	0.251693532	0.346164767	248.8793752	163.2946401	140.2616694	233.5685496	148.9292447	143.57911	129.6763697	148.5005603	154.8838102	161.7108288	145.6919783	210.8736091	185	136	135	213	137	144	132	135	140	139	123	186
A230009B12Rik	.	.	.	.	-0.072110003	0.832243901	2.251902471	3.156197004	1	NA	NA	NA	0	0	2.077950658	4.386263842	0	0	0.98239674	1.100004151	0	0	0	0	0	0	2	4	0	0	1	1	0	0	0	0
A230020J21Rik	.	.	.	.	-0.057506112	-1.141962247	0.657000827	-0.427453464	1	0.622546334	NA	NA	1.34529392	0	4.155901316	2.193131921	1.087074779	0.997077153	1.96479348	0	2.21262586	3.490161774	1.184487629	1.133729081	1	0	4	2	1	1	2	0	2	3	1	1
A230028O05Rik	.	.	.	.	1.05822564	1.961381918	-0.849242313	0.053917544	0.246028804	0.023798443	NA	0.967911064	9.417057442	16.80974236	3.116925987	21.93131921	6.522448672	8.973694375	4.9119837	6.600024904	3.31893879	13.96064709	2.368975257	12.47101989	7	14	3	20	6	9	5	6	3	12	2	11
A230046K03Rik	.	.	.	.	-0.005010765	-0.039784302	0.113976687	0.079203258	0.975802706	0.86397272	0.652454501	0.770376891	2374.443769	2742.389397	2483.151036	2365.292777	2779.650209	2192.572659	2784.112361	2585.009754	2769.101264	2964.310733	3310.642922	3393.25114	1765	2284	2390	2157	2557	2199	2834	2350	2503	2548	2795	2993
A230050P20Rik	.	.	.	.	1.273979517	0.816085578	0.267678491	-0.190215319	3.59E-07	0.001312641	0.488685645	0.595637538	51.12116897	147.6855936	86.23495231	157.9054983	61.96326238	202.406662	89.39810334	135.3005105	92.93028612	150.0769563	73.43823297	146.2510515	38	123	83	144	57	203	91	123	84	129	62	129
A230056J06Rik	.	.	.	.	-0.022589916	0.283952507	-0.2434727	0.063070092	1	0.674462593	0.770909503	0.94593014	13.4529392	15.60904648	12.46770395	19.73818729	15.2190469	11.96492583	7.85917392	9.900037356	14.38206809	15.12403435	16.5828268	14.73847806	10	13	12	18	14	12	8	9	13	13	14	13
A230056P14Rik	.	.	.	.	0.629559561	0.763385918	0.048034138	0.18186069	0.046389361	0.011380672	0.930454573	0.679509634	51.12116897	105.6612377	44.67593915	111.849728	56.52788849	64.81001493	63.8557881	82.5003113	60.84721115	91.90759337	66.3313072	102.0356173	38	88	43	102	52	65	65	75	55	79	56	90
A230057D06Rik	.	.	.	.	-0.003622024	0.046174716	-0.870565311	-0.820768882	1	0.953271123	0.139818809	0.163918393	61.88352033	54.03131474	31.16925987	23.02788517	33.69931814	32.90354604	20.63033154	17.60006641	43.14620427	51.18903935	23.68975257	37.41305968	46	45	30	21	31	33	21	16	39	44	20	33
A230065H16Rik	.	.	.	.	1.15921297	0.227539448	0.514445731	-0.417232068	0.20892165	0.831289025	0.683906946	0.726170802	4.035881761	13.20765471	10.38975329	13.15879153	6.522448672	21.93569736	8.84157066	14.30005396	7.74419051	5.816936289	7.106925772	3.401187244	3	11	10	12	6	22	9	13	7	5	6	3
A230070E04Rik	.	.	.	.	0.774171733	0.211275242	0.293295538	-0.269601326	0.319406072	0.803716718	0.778151649	0.786750564	10.76235136	20.41183001	8.311802632	15.35192345	9.783673007	13.95908014	8.84157066	11.00004151	7.74419051	13.96064709	17.76731443	13.60474898	8	17	8	14	9	14	9	10	7	12	15	12
A230072C01Rik	.	.	.	.	0.489056869	0.482664274	0.029926492	0.023533989	0.037622179	0.033671944	0.942083028	0.951335441	79.37234129	128.4744595	64.4164704	105.2703322	76.0952345	97.71356097	75.64454898	97.9003694	63.05983701	80.27372079	82.914134	107.7042627	59	107	62	96	70	98	77	89	57	69	70	95
A230072E10Rik	.	.	.	.	-0.086860747	1.483569086	-0.613900961	0.95653099	1	0.3949	NA	NA	4.035881761	2.401391766	0	1.096565961	1.087074779	0	1.96479348	5.500020753	0	2.326774516	1.184487629	2.267458163	3	2	0	1	1	0	2	5	0	2	1	2
A230073K19Rik	.	.	.	.	-2.516040325	1.944972988	-1.622340567	2.838708483	0.42839202	0.48360479	NA	NA	1.34529392	0	0	2.193131921	1.087074779	0	0	2.200008301	1.10631293	0	1.184487629	0	1	0	0	2	1	0	0	2	1	0	1	0
A230077H06Rik	.	.	.	.	1.767892976	0.136201388	2.215898031	0.584145281	0.785792487	0.976943212	NA	NA	0	1.200695883	0	0	0	0.997077153	2.94719022	3.300012452	0	0	0	0	0	1	0	0	0	1	3	3	0	0	0	0
A230103J11Rik	.	.	.	.	-0.618775131	1.056147265	-2.894129975	-1.219205225	0.596208605	0.50427218	0.034184055	0.356126676	12.10764528	2.401391766	2.077950658	2.193131921	7.60952345	5.982462916	0	3.300012452	4.42525172	6.980323547	1.184487629	1.133729081	9	2	2	2	7	6	0	3	4	6	1	1
A2m	.	.	.	.	1.091909547	1.24458349	-0.670705874	-0.518031376	0.001144463	0.00024321	0.114023454	0.243074155	36228.76527	65131.74818	19020.52135	49605.35436	21447.98538	55934.03411	16132.91926	36289.13693	18516.35951	41340.96621	12709.55225	27517.87226	26930	54245	18307	45237	19730	56098	16422	32990	16737	35535	10730	24272
A330009N23Rik	.	.	.	.	0.197700619	0.278321703	0.111376262	0.191999514	0.954567878	0.795051494	0.938786257	0.88671652	2.69058784	8.404871182	7.272827303	7.675961724	11.95782256	6.979540069	8.84157066	11.00004151	4.42525172	6.980323547	4.737950514	6.802374488	2	7	7	7	11	7	9	10	4	6	4	6
A330021E22Rik	.	.	.	.	0.24104976	0.64589413	-1.469399159	-1.064554531	0.46638228	0.118130402	0.00026398	0.009434008	195.0676184	190.9106454	58.18261842	65.79395764	93.48843096	127.6258756	34.3838859	70.40026564	90.71766026	127.9725984	43.82604226	77.09357753	145	159	56	60	86	128	35	64	82	110	37	68
A330023F24Rik	qNSC	.	.	cl2	1.070198058	1.525023369	-0.469082382	-0.014257319	0.151654841	0.033062162	0.681794598	0.993524277	4.035881761	16.80974236	9.350777961	13.15879153	11.95782256	11.96492583	3.92958696	14.30005396	5.53156465	17.45080887	2.368975257	18.1396653	3	14	9	12	11	12	4	13	5	15	2	16
A330032B11Rik	.	.	.	.	-2.220773907	-0.628942562	-0.129013015	1.46282662	1	0.817577269	NA	NA	0	0	2.077950658	2.193131921	3.261224336	0	2.94719022	1.100004151	2.21262586	1.163387258	0	0	0	0	2	2	3	0	3	1	2	1	0	0
A330033J07Rik	qNSC	.	.	cl2	1.380775854	3.644416803	-2.136844419	0.126800912	0.305858627	0.010221434	NA	0.933468387	2.69058784	7.204175299	2.077950658	13.15879153	3.261224336	9.970771527	0	11.00004151	3.31893879	6.980323547	0	2.267458163	2	6	2	12	3	10	0	10	3	6	0	2
A330035P11Rik	.	.	.	.	0.170578187	0.554392545	-0.467227928	-0.083413445	0.754489962	0.105290534	0.270665393	0.871023528	52.46646289	58.83409827	34.28618586	44.95920438	39.13469203	36.89185465	21.61272828	45.10017018	40.93357841	53.51581386	40.27257937	49.88407958	39	49	33	41	36	37	22	41	37	46	34	44
A330040F15Rik	.	.	.	.	0.88965409	0.059258019	-0.140109	-0.970590558	1	NA	NA	NA	0	0	0	0	0	0.997077153	0	0	0	0	0	0	0	0	0	0	0	1	0	0	0	0	0	0
A330041J22Rik	.	.	.	.	0.969004034	0.828724189	-0.27655836	-0.416838224	0.060043619	0.1269078	0.741289824	0.513682039	12.10764528	25.21461355	11.42872862	26.31758305	10.87074779	27.91816028	10.80636414	17.60006641	15.48838102	22.1043579	9.475901029	12.47101989	9	21	11	24	10	28	11	16	14	19	8	11
A330048O09Rik	.	.	.	.	2.49267057	2.468560667	-0.373419624	-0.397529283	0.005174044	0.008293265	0.828640626	0.727584467	6.726469601	22.81322178	4.155901316	17.54505537	2.174149557	14.95615729	1.96479348	15.40005811	1.10631293	16.28742161	1.184487629	7.936103569	5	19	4	16	2	15	2	14	1	14	1	7
A330049N07Rik	.	.	.	.	-2.06698109	-0.608818436	0.378676957	1.83688154	1	NA	NA	NA	2.69058784	0	1.038975329	2.193131921	0	0	0	0	0	0	2.368975257	0	2	0	1	2	0	0	0	0	0	0	2	0
A330069E16Rik	.	.	.	.	-0.517364494	-0.470796386	0.658710937	0.705279858	0.549367742	0.471665373	0.386958226	0.388528527	8.071763521	12.00695883	19.74053125	21.93131921	17.39319646	5.982462916	19.6479348	8.800033205	11.0631293	8.143710805	18.95180206	11.33729081	6	10	19	20	16	6	20	8	10	7	16	10
A330074K22Rik	.	.	.	.	0.674049823	0.714184836	-0.213649238	-0.173514246	0.249432949	0.20429283	0.801731677	0.831951271	30.94176017	33.61948473	23.89643257	44.95920438	20.65442079	33.90062319	13.75355436	23.10008716	13.27575516	34.90161774	17.76731443	22.67458163	23	28	23	41	19	34	14	21	12	30	15	20
A330076C08Rik	.	.	.	.	1.629825103	3.905596614	-0.140106603	2.135638379	1	NA	NA	NA	0	0	0	7.675961724	0	1.994154305	0	0	0	0	0	1.133729081	0	0	0	7	0	2	0	0	0	0	0	1
A330076H08Rik	.	.	.	.	0.459578252	0.842812707	-1.166153828	-0.782919699	0.46672945	0.135321831	0.05756176	0.202351597	67.26469601	67.23896946	27.01335855	21.93131921	32.61224336	38.88600896	11.78876088	24.20009131	25.44519739	65.14968644	16.5828268	53.28526682	50	56	26	20	30	39	12	22	23	56	14	47
A330093E20Rik	.	.	.	.	3.740296007	3.477258907	0.459079807	0.196017938	0.015699094	0.008775359	NA	0.906421732	0	12.00695883	0	17.54505537	1.087074779	12.96200299	1.96479348	12.10004566	1.10631293	5.816936289	1.184487629	5.668645407	0	10	0	16	1	13	2	11	1	5	1	5
A330102I10Rik	.	.	.	.	0.649897593	-0.496093902	0.422912833	-0.723080447	0.917920142	0.805162067	NA	NA	2.69058784	6.003479416	2.077950658	3.289697882	4.348299114	4.985385764	4.9119837	0	0	0	2.368975257	3.401187244	2	5	2	3	4	5	5	0	0	0	2	3
A3galt2	.	.	.	.	-1.613668597	1.186740399	0.000166554	2.800578297	0.044397686	0.043030458	0.999953945	0.000308232	13.4529392	6.003479416	13.50667928	31.80041286	11.95782256	3.988308611	9.8239674	23.10008716	5.53156465	0	7.106925772	14.73847806	10	5	13	29	11	4	10	21	5	0	6	13
A430005L14Rik	.	.	.	.	-0.652098063	-0.781051383	0.30285647	0.17390327	8.03E-05	1.09E-06	0.137435147	0.469895176	388.7899429	228.1322178	543.3840971	274.1414901	491.3577999	328.0383833	525.5822559	370.7013988	427.036791	274.5593929	546.0487968	294.7695611	289	190	523	250	452	329	535	337	386	236	461	260
A430033K04Rik	.	.	.	.	0.052972982	0.141194171	0.227658592	0.315880217	0.967323142	0.767005871	0.675623371	0.53338615	108.9688075	208.9210837	103.8975329	281.8174519	298.9455641	244.2839024	334.0148916	298.1011248	317.5118109	301.3172998	414.57067	359.3921188	81	174	100	257	275	245	340	271	287	259	350	317
A430035B10Rik	.	.	.	.	-0.393805536	-0.080396223	-0.044061944	0.269347529	0.389211204	0.876480043	0.947616825	0.637360713	45.73999329	30.01739708	41.55901316	33.99354478	30.4380938	32.90354604	18.66553806	25.30009546	26.55151032	13.96064709	39.08809174	34.01187244	34	25	40	31	28	33	19	23	24	12	33	30
A430078G23Rik	.	.	.	.	-0.00789578	0.811958859	-0.692649017	0.127206116	1	0.064750121	0.196221363	0.851261959	41.70411153	34.82018061	31.16925987	63.60082571	31.52516858	39.88308611	28.48950546	40.70015357	42.03989134	39.55516677	10.66038866	20.40712346	31	29	30	58	29	40	29	37	38	34	9	18
A430089I19Rik	.	.	.	.	-0.072096531	-0.93018695	2.695736066	1.837599757	1	NA	NA	NA	0	0	1.038975329	1.096565961	0	0	1.96479348	1.100004151	0	0	1.184487629	0	0	0	1	1	0	0	2	1	0	0	1	0
A430105I19Rik	.	.	.	.	1.095633343	0.902596254	-0.206733274	-0.399770377	0.003239331	0.01831533	0.726596559	0.43045511	231.3905543	461.0672191	215.0678931	345.4182776	211.9795818	416.7782498	174.8666197	305.8011539	140.5017421	368.7937608	114.8953	293.6358321	172	384	207	315	195	418	178	278	127	317	97	259
A430107P09Rik	.	.	.	.	0.8892592	0.059256867	0.821665062	-0.008800351	1	NA	NA	NA	0	1.200695883	0	1.096565961	0	0	0.98239674	0	0	0	0	0	0	1	0	1	0	0	1	0	0	0	0	0
A4galt	.	.	.	.	-0.072133459	0.120060431	2.240795345	2.432906519	1	NA	NA	NA	0	0	1.038975329	2.193131921	0	0	1.96479348	0	0	0	0	1.133729081	0	0	1	2	0	0	2	0	0	0	0	1
A4gnt	.	.	.	.	-1.033858006	-0.79740717	0.716555831	0.952993741	1	0.812766462	NA	NA	0	0	1.038975329	0	1.087074779	0	0.98239674	1.100004151	0	0	0	0	0	0	1	0	1	0	1	1	0	0	0	0
A530013C23Rik	.	.	.	.	1.498758042	0.076967934	-0.171005652	-1.592812165	1	0.984152828	NA	NA	1.34529392	2.401391766	2.077950658	1.096565961	1.087074779	1.994154305	0	0	0	2.326774516	0	1.133729081	1	2	2	1	1	2	0	0	0	2	0	1
A530046M15Rik	.	.	.	.	-0.072153229	-0.902533499	0.821682386	-0.008800536	1	NA	NA	NA	0	0	1.038975329	0	0	0	0	0	0	0	0	0	0	0	1	0	0	0	0	0	0	0	0	0
A530054K11Rik	.	.	.	.	0.445776785	0.475492461	-0.185632585	-0.155916774	0.056138421	0.049033279	0.589441271	0.649287981	308.0723077	480.2783533	212.9899424	409.0191033	307.6421623	335.0179233	263.2823263	364.1013739	363.976954	521.1974915	387.3274546	425.1484055	229	400	205	373	283	336	268	331	329	448	327	375
A530058N18Rik	.	.	.	.	-0.072070717	0.059257318	-0.140107343	-0.008800418	1	NA	NA	NA	0	0	0	0	0	0	0	0	0	0	0	0	0	0	0	0	0	0	0	0	0	0	0	0
A530065N20Rik	.	.	.	.	-0.072074892	1.905482159	-0.140109327	1.837423459	1	NA	NA	NA	0	0	0	1.096565961	0	0	0	1.100004151	0	0	0	0	0	0	0	1	0	0	0	1	0	0	0	0
A530072M11Rik	.	.	.	.	1.703670861	1.400500566	0.22136208	-0.08180935	0.004759036	0.016178038	0.836226676	0.927039764	5.381175681	30.01739708	7.272827303	19.73818729	6.522448672	20.93862021	8.84157066	18.70007056	8.85050344	17.45080887	8.2914134	26.07576887	4	25	7	18	6	21	9	17	8	15	7	23
A630001G21Rik	.	.	.	.	0.617309768	1.358659165	-0.823886524	-0.082535266	1	0.311053149	NA	0.967153347	5.381175681	9.605567065	3.116925987	6.579395764	2.174149557	7.976617222	2.94719022	7.700029054	5.53156465	2.326774516	1.184487629	4.534916325	4	8	3	6	2	8	3	7	5	2	1	4
A630007B06Rik	.	.	.	.	-0.236268762	0.477765259	-0.309710854	0.404323338	0.24782278	0.015621617	0.21416617	0.081696348	461.4358146	451.4616521	303.3807961	583.373091	428.3074628	277.1874485	347.768446	446.6016851	440.3125461	402.5319912	422.8620834	463.6951943	343	376	292	532	394	278	354	406	398	346	357	409
A630020A06	.	.	.	.	-1.445944006	-1.485451963	-0.834845401	-0.874307063	1	NA	NA	NA	2.69058784	0	1.038975329	0	1.087074779	0.997077153	0	1.100004151	2.21262586	1.163387258	2.368975257	0	2	0	1	0	1	1	0	1	2	1	2	0
A630023A22Rik	.	.	.	.	-0.159131718	0.059257308	-2.184257923	-1.965582691	1	NA	NA	NA	2.69058784	2.401391766	0	0	0	0	0	0	0	0	0	0	2	2	0	0	0	0	0	0	0	0	0	0
A630066F11Rik	.	.	.	.	-0.627127077	-0.135244549	-0.0594653	0.43241742	0.133837029	0.782616192	0.924687119	0.418278193	30.94176017	16.80974236	21.81848191	28.51071498	19.56734601	14.95615729	26.52471198	15.40005811	27.65782325	18.61419613	26.05872783	23.80831071	23	14	21	26	18	15	27	14	25	16	22	21
A630072M18Rik	.	.	.	.	-0.494361081	-0.464180787	0.00865688	0.038837317	0.013735713	0.02746249	0.981971378	0.917132041	131.8388042	98.45706242	176.6258059	88.82184281	158.7129177	104.693101	130.6587664	106.7004026	147.1396197	108.195015	133.847102	124.7101989	98	82	170	81	146	105	133	97	133	93	113	110
A630089N07Rik	.	.	.	.	-0.282731926	0.456491272	-0.537609259	0.20161422	0.237475221	0.080156318	0.068021572	0.568756356	212.5564394	128.4744595	94.54675494	119.5256897	114.1428518	122.6404898	86.45091312	125.4004732	108.4186671	103.541466	117.2642752	163.2569877	158	107	91	109	105	123	88	114	98	89	99	144
A730017C20Rik	.	.	.	.	1.447732081	1.578479203	-0.105823183	0.02492533	0.003547545	0.00122306	0.904532505	0.978355025	21.52470272	80.44662417	31.16925987	72.3733534	22.82857035	61.81878347	25.54231524	71.50026979	30.97676204	63.98629918	13.02936391	65.75628672	16	67	30	66	21	62	26	65	28	55	11	58
A730017L22Rik	.	.	.	.	0.264935726	0.332213443	-0.146850819	-0.079572994	0.412411119	0.248979603	0.719482912	0.850382249	67.26469601	75.64384064	71.6892977	61.40769379	54.35373893	60.82170632	58.9438044	72.60027394	59.74089822	81.43710805	30.79667834	71.42493212	50	63	69	56	50	61	60	66	54	70	26	63
A730020E08Rik	.	.	.	.	-0.411662012	0.061461339	-0.702003364	-0.228878664	0.809803699	0.969360233	0.590174711	0.882645079	9.417057442	2.401391766	4.155901316	3.289697882	6.522448672	6.979540069	3.92958696	7.700029054	3.31893879	4.653549032	3.553462886	1.133729081	7	2	4	3	6	7	4	7	3	4	3	1
A730020M07Rik	.	.	.	.	-1.015720125	-0.463135699	-1.017803025	-0.465217993	0.005364831	0.29703328	0.018512793	0.377066212	224.6640847	104.4605418	112.2093355	70.18022148	163.0612168	72.78663215	75.64454898	46.20017433	102.8871025	65.14968644	53.30194329	58.95391223	167	87	108	64	150	73	77	42	93	56	45	52
A730036I17Rik	.	.	.	.	5.402103923	3.273055083	0.821685234	-1.307428984	0.003512847	0.085281582	NA	0.439237536	0	7.204175299	0	4.386263842	0	11.96492583	0	4.400016602	0	8.143710805	1.184487629	2.267458163	0	6	0	4	0	12	0	4	0	7	1	2
A730043L09Rik	.	.	.	.	-1.906921932	1.021053049	-2.936801199	-0.008800565	0.533910397	0.740455128	NA	NA	0	1.200695883	0	1.096565961	4.348299114	0	0	0	0	0	0	0	0	1	0	1	4	0	0	0	0	0	0	0
A730056A06Rik	.	.	.	.	1.286820778	1.296452793	-0.18782268	-0.178190618	1.52E-06	2.11E-06	0.679777513	0.6597881	98.20645618	217.3259549	60.26056908	160.0986302	89.14013184	182.465119	83.5037229	192.5007264	50.89039478	179.1616377	63.96233194	158.7220714	73	181	58	146	82	183	85	175	46	154	54	140
A730090N16Rik	.	.	.	.	-0.859422321	0.472449072	-0.243547562	1.088325509	0.24430149	0.499202975	0.799467168	0.157153466	18.83411488	3.602087649	7.272827303	15.35192345	10.87074779	9.970771527	10.80636414	8.800033205	8.85050344	6.980323547	14.21385154	20.40712346	14	3	7	14	10	10	11	8	8	6	12	18
A730098P11Rik	.	.	.	.	-0.007023727	-0.128364769	-0.028099906	-0.149440591	0.828879941	0.742924654	0.958815118	0.75210357	172.1976218	150.0869854	158.9632253	112.9462939	130.4489734	150.5586501	110.0284349	149.6005645	134.9701775	133.7895347	159.9058299	129.2451153	128	125	153	103	120	151	112	136	122	115	135	114
A830009L08Rik	.	.	.	.	2.765715347	1.021051676	-0.140109496	-1.88483918	1	NA	NA	NA	0	2.401391766	0	1.096565961	0	1.994154305	0	0	0	0	0	0	0	2	0	1	0	2	0	0	0	0	0	0
A830010M20Rik	qNSC	.	.	.	0.28486436	0.411214031	-0.622598891	-0.496249087	0.127892737	0.024131791	0.001244479	0.011762242	773.5440041	862.0996441	380.2649704	527.448227	615.2843247	760.7698675	463.6912613	607.2022911	668.2130097	881.8475415	491.5623659	640.5569309	575	718	366	481	566	763	472	552	604	758	415	565
A830018L16Rik	.	.	.	.	0.840594875	0.386956636	-0.18526512	-0.638909885	0.954831355	0.847800226	NA	NA	4.035881761	2.401391766	3.116925987	1.096565961	0	4.985385764	0	0	1.10631293	1.163387258	1.184487629	4.534916325	3	2	3	1	0	5	0	0	1	1	1	4
A830052D11Rik	.	.	.	.	0.878936723	0.370844581	0.086323519	-0.421771408	0.789657126	0.810330547	NA	0.814594822	1.34529392	8.404871182	3.116925987	3.289697882	3.261224336	1.994154305	1.96479348	5.500020753	3.31893879	4.653549032	3.553462886	2.267458163	1	7	3	3	3	2	2	5	3	4	3	2
A830080D01Rik	.	.	.	.	-0.566323822	-0.256495664	0.187380562	0.497208936	0.019361257	0.33675933	0.583343951	0.07884406	328.2517165	199.3155166	339.7449326	214.9269283	317.4258354	187.4505047	355.6276199	282.7010667	302.0234299	253.6184222	383.7739917	405.8750111	244	166	327	196	292	188	362	257	273	218	324	358
A830082K12Rik	.	.	.	.	0.285222793	0.108380987	0.237793093	0.060951343	0.170172008	0.686201603	0.41246246	0.860368825	150.6729191	217.3259549	208.8340411	168.8711579	141.3197212	178.4768103	149.3243045	193.6007305	165.9469395	162.8742161	182.4110948	219.9434418	112	181	201	154	130	179	152	176	150	140	154	194
A830082N09Rik	.	.	.	.	-0.715006207	0.349914944	-0.301222006	0.763699442	0.003206716	0.19392043	0.362500688	0.006223903	188.3411488	99.6577583	128.8329408	146.9398387	131.5360482	85.74863514	113.9580218	160.600606	132.7575516	89.58081886	123.1867134	158.7220714	140	83	124	134	121	86	116	146	120	77	104	140
A930001A20Rik	.	.	.	.	0.510531874	-0.155815674	0.47423364	-0.192113969	0.446049676	0.831945787	0.548461613	0.831295222	28.25117232	44.42574768	40.52003783	33.99354478	15.2190469	29.91231458	12.77115762	23.10008716	16.59469395	10.47048532	29.61219072	17.00593622	21	37	39	31	14	30	13	21	15	9	25	15
A930001C03Rik	.	.	.	.	0.004323307	-1.109557994	-3.043034857	-4.156916332	1	0.418498967	0.000820018	0.000168257	30.94176017	28.8167012	6.233851974	2.193131921	31.52516858	25.92400597	0.98239674	1.100004151	16.59469395	24.43113242	2.368975257	1.133729081	23	24	6	2	29	26	1	1	15	21	2	1
A930003A15Rik	.	.	.	.	-1.941643842	-1.464200275	0.151479396	0.628924155	9.85E-05	0.001820519	0.830697626	0.394828669	33.63234801	12.00695883	49.87081579	15.35192345	43.48299114	10.96784868	38.31347286	19.80007471	46.46514306	9.307098063	49.7484804	14.73847806	25	10	48	14	40	11	39	18	42	8	42	13
A930003O13Rik	.	.	.	.	0.754781549	-0.791399958	1.223898791	-0.322290704	0.728624474	0.630406674	NA	0.887419836	1.34529392	3.602087649	3.116925987	0	4.348299114	5.982462916	7.85917392	4.400016602	0	0	2.368975257	3.401187244	1	3	3	0	4	6	8	4	0	0	2	3
A930004D18Rik	.	.	.	.	-1.566360057	-1.049107019	-0.204767113	0.312486583	0.000388607	0.024197701	0.768182545	0.661797836	123.7670407	21.6125259	124.6770395	25.22101709	105.4462535	44.86847187	74.66215224	48.40018263	63.05983701	31.41145596	53.30194329	48.7503505	92	18	120	23	97	45	76	44	57	27	45	43
A930005H10Rik	.	.	.	.	1.06086179	0.757127938	0.151710358	-0.152023442	1.30E-06	0.000811279	0.680473012	0.644142017	99.5517501	260.5510066	119.4821628	213.8303623	103.272104	214.3715878	111.0108316	171.6006475	89.61134733	134.9529219	93.57452266	163.2569877	74	217	115	195	95	215	113	156	81	116	79	144
A930006K02Rik	.	.	.	.	0.478368848	0.321426026	0.889620363	0.732678265	0.63922932	0.691065218	0.312693127	0.395203772	9.417057442	25.21461355	22.85745724	33.99354478	15.2190469	9.970771527	12.77115762	23.10008716	7.74419051	10.47048532	24.8742402	18.1396653	7	21	22	31	14	10	13	21	7	9	21	16
A930007I19Rik	.	.	.	.	0.140537577	0.836206848	-0.183127655	0.512541727	1	0.406498633	0.903619325	0.692353097	13.4529392	6.003479416	6.233851974	19.73818729	2.174149557	11.96492583	5.89438044	8.800033205	6.63787758	5.816936289	7.106925772	5.668645407	10	5	6	18	2	12	6	8	6	5	6	5
A930011G23Rik	.	.	.	.	-0.07207094	1.021051015	-1.10190223	-0.008800547	1	NA	NA	NA	1.34529392	0	0	0	0	0.997077153	0	1.100004151	0	0	0	0	1	0	0	0	0	1	0	1	0	0	0	0
A930011O12Rik	.	.	.	.	-0.107408488	-0.397790367	1.605699781	1.315319868	1	0.880432573	NA	NA	1.34529392	1.200695883	2.077950658	5.482829803	1.087074779	0.997077153	3.92958696	0	0	0	1.184487629	0	1	1	2	5	1	1	4	0	0	0	1	0
A930012L18Rik	.	.	.	.	0.647336765	1.168152788	-0.79282387	-0.27200753	0.320191038	0.056954292	0.324524648	0.738793898	12.10764528	21.6125259	10.38975329	17.54505537	17.39319646	18.9444659	6.87677718	18.70007056	8.85050344	19.77758338	4.737950514	13.60474898	9	18	10	16	16	19	7	17	8	17	4	12
A930013F10Rik	.	.	.	.	0.219415112	0.58974723	-0.228366223	0.141966102	0.763309078	0.192650057	0.731774893	0.83208798	28.25117232	37.22157238	17.66258059	41.6695065	20.65442079	11.96492583	19.6479348	24.20009131	26.55151032	39.55516677	27.24321546	30.6106852	21	31	17	38	19	12	20	22	24	34	23	27
A930015D03Rik	.	.	.	.	0.976069479	0.891132784	-0.256128701	-0.341065124	0.049627799	0.079757553	0.74627072	0.601646696	8.071763521	39.62296414	5.194876645	35.09011074	25.00271991	37.8889318	26.52471198	34.10012867	26.55151032	41.88194128	18.95180206	24.94203979	6	33	5	32	23	38	27	31	24	36	16	22
A930016O22Rik	.	.	.	.	1.809058857	1.071306707	1.702408133	0.96459929	0.922407355	0.676984874	NA	NA	0	0	2.077950658	3.289697882	0	0	0	0	0	2.326774516	0	1.133729081	0	0	2	3	0	0	0	0	0	2	0	1
A930017M01Rik	qNSC	.	.	cl2	1.288364092	1.615399781	-0.610421961	-0.283385427	0.015631416	0.003517801	0.462027435	0.701342678	20.1794088	36.02087649	9.350777961	30.7038469	8.696598229	27.91816028	9.8239674	23.10008716	12.16944223	34.90161774	7.106925772	27.20949795	15	30	9	28	8	28	10	21	11	30	6	24
A930018P22Rik	.	.	.	.	2.431536088	-0.792769494	1.673712164	-1.550706887	1	NA	NA	NA	0	2.401391766	1.038975329	1.096565961	0	0	0.98239674	0	0	1.163387258	0	0	0	2	1	1	0	0	1	0	0	1	0	0
A930024E05Rik	.	.	.	.	-0.037940971	-0.121817222	-0.025123611	-0.108999779	0.707976429	0.528177477	0.927102723	0.64532023	168.16174	162.0939442	160.0022007	156.8089324	194.5863854	168.5060388	172.9018262	159.5006018	178.1163817	197.7758338	201.3628969	173.4605494	125	135	154	143	179	169	176	145	161	170	170	153
A930041C12Rik	.	.	.	.	-0.24193037	1.921493707	-2.133805726	0.029668751	1	NA	NA	NA	2.69058784	0	0	1.096565961	0	0.997077153	0	0	0	1.163387258	0	1.133729081	2	0	0	1	0	1	0	0	0	1	0	1
AA387883	.	.	.	.	3.001661011	2.330820992	0.027374146	-0.643469718	0.000714785	0.009494589	0.98901663	0.516977264	4.035881761	21.6125259	3.116925987	12.06222557	3.261224336	18.9444659	3.92958696	11.00004151	1.10631293	25.59451967	1.184487629	19.27339438	3	18	3	11	3	19	4	10	1	22	1	17
AA388235	.	.	.	.	-0.927915428	-0.136339013	-0.086297377	0.705279421	0.002780299	0.742493291	0.865140022	0.066254217	130.4935103	72.04175299	110.1313849	105.2703322	105.4462535	40.88016326	94.31008704	95.7003611	97.35553784	62.82291193	108.9728618	83.89595202	97	60	106	96	97	41	96	87	88	54	92	74
AA413626	.	.	.	.	-0.270276759	0.373031128	0.524793255	1.168102226	1	0.760987138	NA	0.389503238	5.381175681	2.401391766	7.272827303	6.579395764	1.087074779	0.997077153	3.92958696	6.600024904	3.31893879	4.653549032	2.368975257	4.534916325	4	2	7	6	1	1	4	6	3	4	2	4
AA414768	.	.	.	.	0.184301762	-0.229360354	0.288096184	-0.125565522	0.853473278	0.687122886	0.66671007	0.865831121	45.73999329	44.42574768	63.37749507	38.37980862	35.87346769	49.85385764	22.59512502	33.00012452	28.76413618	30.24806871	48.56399277	43.08170509	34	37	61	35	33	50	23	30	26	26	41	38
AA415398	.	.	.	.	0.679519131	0.890180392	-0.204702744	0.005958585	0.019589328	0.001515216	0.646802196	0.993897331	73.99116561	103.259846	54.02671711	114.0428599	69.57278583	89.73694375	59.92620114	94.60035695	38.72095255	97.72452966	42.64155463	82.76222294	55	86	52	104	64	90	61	86	35	84	36	73
AA465934	.	.	.	.	0.088192907	0.125457324	0.269724948	0.306989677	1	0.853160542	0.737396295	0.690526166	5.381175681	15.60904648	16.62360526	26.31758305	23.91564513	19.94154305	21.61272828	15.40005811	14.38206809	11.63387258	15.39833917	17.00593622	4	13	16	24	22	20	22	14	13	10	13	15
AA467197	.	.	.	.	4.668349828	2.032431564	2.664065191	0.0281158	0.000925343	0.033603925	NA	0.988909496	0	27.61600531	9.350777961	24.12445113	2.174149557	14.95615729	3.92958696	17.60006641	0	16.28742161	1.184487629	18.1396653	0	23	9	22	2	15	4	16	0	14	1	16
AA474331	.	.	.	.	0.327099991	0.407510895	-0.542207081	-0.461796004	0.450377675	0.353117865	0.272718104	0.325312927	40.35881761	46.82713944	16.62360526	29.60728094	32.61224336	34.89770035	31.43669568	27.50010377	27.65782325	44.2087158	20.13628969	34.01187244	30	39	16	27	30	35	32	25	25	38	17	30
AA543186	.	.	.	.	0.331140683	0.14806584	-0.244784144	-0.427859174	0.688903311	0.843357189	0.777001653	0.571293147	20.1794088	21.6125259	15.58462994	20.83475325	9.783673007	19.94154305	9.8239674	9.900037356	12.16944223	10.47048532	9.475901029	7.936103569	15	18	15	19	9	20	10	9	11	9	8	7
AA619741	.	.	.	.	-1.033844638	1.908240822	-1.101903594	1.840182	1	NA	NA	NA	1.34529392	0	0	1.096565961	0	0	0	1.100004151	0	0	0	0	1	0	0	1	0	0	0	1	0	0	0	0
AA986860	.	.	.	.	1.692714587	1.050377588	0.561419932	-0.080917051	4.16E-08	0.000553323	0.188546383	0.871023528	28.25117232	139.2807224	49.87081579	172.1608558	32.61224336	133.6083385	62.87339136	130.9004939	58.63458529	116.3387258	65.14681957	64.62255764	21	116	48	157	30	134	64	119	53	100	55	57
AA987161	.	.	.	.	0.533464203	0.465374484	0.157725776	0.089636178	0.049175197	0.085792535	0.692218339	0.833863318	223.3187908	355.4059814	201.5612138	336.6457499	214.1537314	279.1816028	220.0568698	309.1011663	267.7277291	387.4079569	367.1911649	441.0206126	166	296	194	307	197	280	224	281	242	333	310	389
Aaas	.	aNSC	.	.	-0.390936915	-0.625323409	-0.301124674	-0.535511068	0.011839311	4.97E-05	0.117869748	0.00212244	1365.473329	1034.999851	1178.198023	676.5811977	1318.621706	1104.761485	1117.96749	786.5029677	1464.758319	1023.780787	1070.776816	719.9179666	1015	862	1134	617	1213	1108	1138	715	1324	880	904	635
Aacs	.	.	.	.	-0.203901503	-0.493441332	0.435109287	0.145569682	0.401130608	0.02929652	0.104128569	0.660723696	1143.499832	1598.12622	2251.459538	1647.042073	2403.522335	1984.183534	3218.33172	2136.20806	2537.881861	1703.198946	2762.22515	2064.520657	850	1331	2167	1502	2211	1990	3276	1942	2294	1464	2332	1821
Aadat	.	.	.	.	0.054628316	-0.20404616	-1.243383609	-1.502057585	1	0.775263783	0.022235743	0.005369071	40.35881761	28.8167012	18.70155592	9.869093645	25.00271991	31.90646889	9.8239674	14.30005396	23.23257153	30.24806871	8.2914134	7.936103569	30	24	18	9	23	32	10	13	21	26	7	7
Aaed1	.	.	.	.	-0.11705203	0.242385766	-0.017883231	0.341554694	0.499734662	0.239671301	0.958843358	0.13520251	165.4711522	136.8793307	130.9108915	179.8368175	126.1006743	127.6258756	129.6763697	171.6006475	139.3954292	131.4627601	164.6437804	149.6522387	123	114	126	164	116	128	132	156	126	113	139	132
Aagab	.	.	.	.	0.443638928	0.24638366	-0.254823108	-0.452078322	0.000591254	0.085172589	0.126309878	0.002006657	1021.078085	1604.1297	987.0265626	1143.718297	1129.470695	1509.574809	861.561941	1090.104113	1038.827841	1225.046783	824.4033895	937.5939503	759	1336	950	1043	1039	1514	877	991	939	1053	696	827
Aak1	qNSC	.	.	.	-0.254477806	0.203016743	-0.275365722	0.182129004	0.178805566	0.306694209	0.216820349	0.44970325	4830.950468	4615.474975	3353.812362	5422.518675	5657.137148	4108.954946	5395.322896	5350.420189	6554.90411	5565.644642	5334.932279	5438.498403	3591	3844	3228	4945	5204	4121	5492	4864	5925	4784	4504	4797
Aamdc	.	.	.	.	0.676224502	0.689200594	-0.323820596	-0.310844441	1.04E-06	1.26E-06	0.070608642	0.072518451	737.2210683	1096.235341	576.6313076	973.750573	722.9047278	1238.369824	562.913332	918.5034658	601.8342339	956.304326	505.7762174	761.8659427	548	913	555	888	665	1242	573	835	544	822	427	672
Aamp	.	.	qNSC	.	0.098779855	-0.073948262	0.021819638	-0.150908381	0.565692634	0.734141577	0.940422617	0.515246164	3235.431878	3630.904351	4310.70864	3752.448717	3984.129064	4484.853033	3643.709509	3858.81456	3489.310981	3351.71869	2917.393029	2718.682337	2405	3024	4149	3422	3665	4498	3709	3508	3154	2881	2463	2398
Aanat	.	.	.	.	1.926409792	1.021028324	-1.101877742	-2.007243383	1	NA	NA	NA	1.34529392	4.802783533	0	1.096565961	0	0	0	0	0	0	0	0	1	4	0	1	0	0	0	0	0	0	0	0
Aar2	.	.	.	.	0.25782649	-0.002852085	0.090236117	-0.170442382	0.09492874	0.988871781	0.698453747	0.407099486	692.8263689	1057.813073	916.3762402	1057.089586	959.8870295	1117.723488	1004.991865	993.303748	976.8743172	972.5917476	881.2587957	747.1274646	515	881	882	964	883	1121	1023	903	883	836	744	659
Aard	.	.	aNSC	.	-0.93534182	-0.333959357	-0.656715769	-0.055333147	2.74E-05	0.21081093	0.01242214	0.895552488	294.6193685	112.865413	172.4699046	112.9462939	176.1061141	110.675564	111.0108316	117.7004441	164.8406266	107.0316277	117.2642752	87.29713926	219	94	166	103	162	111	113	107	149	92	99	77
Aars	.	.	qNSC	.	-0.329073622	-0.412202715	0.154844292	0.071715256	0.001748499	8.77E-05	0.271662074	0.659904347	4958.75339	4012.725641	6507.102486	4470.699421	6100.663657	4840.809577	6529.008734	5347.120176	5768.315617	4543.027242	5700.938956	4263.955075	3686	3342	6263	4077	5612	4855	6646	4861	5214	3905	4813	3761
Aars2	.	.	.	.	-0.039540678	-0.224918673	0.264086423	0.078708556	0.822303227	0.294395897	0.287709063	0.803698304	312.1081895	379.4198991	518.4486892	478.1027588	557.6693614	528.450891	682.7657343	502.7018968	516.6481383	443.2505453	466.6881257	447.8229871	232	316	499	436	513	530	695	457	467	381	394	395
Aarsd1	.	.	.	.	-0.15688937	-0.346960264	0.365097573	0.175026826	0.396089013	0.050178336	0.073508201	0.462830147	831.3916427	719.216834	1277.939655	857.5145812	924.0135618	963.1765295	1194.594436	1047.203951	1068.69829	850.4360855	1166.720314	956.8673446	618	599	1230	782	850	966	1216	952	966	731	985	844
Aasdh	.	.	.	.	0.54292705	0.750838044	-0.186209784	0.021701306	0.000905605	5.22E-06	0.45104369	0.941569464	199.1035002	318.184409	170.391954	338.8388818	182.6285628	253.2575968	186.6553806	259.6009795	235.6446541	330.4019812	185.9645577	315.1766846	148	265	164	309	168	254	190	236	213	284	157	278
Aasdhppt	.	.	qNSC	.	-0.067883308	-0.408847905	0.246803156	-0.09416134	0.747330889	0.047254672	0.352456354	0.770376891	847.5351697	790.0578911	1005.728118	616.2700699	809.8707101	716.8984728	782.9702018	654.5024696	748.9738536	788.7765609	1067.223353	879.7737671	630	658	968	562	745	719	797	595	677	678	901	776
Aass	qNSC	.	qNSC	.	-0.23790379	-0.359008332	-0.290176602	-0.411280793	0.819930336	0.582077119	0.713671155	0.58936198	73.99116561	42.02435591	59.22159375	29.60728094	26.08979469	36.89185465	16.70074458	19.80007471	23.23257153	24.43113242	23.68975257	28.34322703	55	35	57	27	24	37	17	18	21	21	20	25
Aatf	.	.	.	.	-0.520253958	-0.659589613	0.463854601	0.324519066	0.001098576	1.74E-05	0.009574023	0.098361465	516.5928654	361.4094608	927.8049688	512.0963036	656.5931663	471.6174932	772.1638376	551.1020795	688.1266425	465.3549032	871.7828947	564.5970825	384	301	893	467	604	473	786	501	622	400	736	498
Aatk	.	.	.	.	0.454233347	0.631105096	-0.145576287	0.031295628	0.085241325	0.013004992	0.708605168	0.944285054	305.3817199	527.1054927	324.1603027	622.8494656	570.7142588	711.9130871	574.7020929	665.5025111	440.3125461	566.5695946	291.3839566	557.794708	227	439	312	568	525	714	585	605	398	487	246	492
AB041803	qNSC	.	.	cl2	0.829303461	3.494846605	-2.025773387	0.639787924	1	0.152745706	NA	NA	1.34529392	0	0	5.482829803	0	2.991231458	0	0	1.10631293	1.163387258	0	1.133729081	1	0	0	5	0	3	0	0	1	1	0	1
AB124611	.	.	.	.	1.213648807	0.593644968	-0.119467941	-0.739474101	0.208461329	0.5882961	NA	0.505762414	2.69058784	7.204175299	7.272827303	8.772527685	3.261224336	13.95908014	0.98239674	5.500020753	6.63787758	8.143710805	3.553462886	3.401187244	2	6	7	8	3	14	1	5	6	7	3	3
Abat	qNSC	.	.	cl2	1.382175179	2.044351291	-1.011431327	-0.349255117	6.13E-25	3.74E-53	1.38E-12	0.040545145	4537.676393	10426.84305	1917.948457	9176.063958	3317.752224	9386.484316	1979.529431	7202.827178	3302.344096	9259.399186	1633.40844	6441.84864	3373	8684	1846	8368	3052	9414	2015	6548	2985	7959	1379	5682
Abca1	qNSC	.	.	cl2	0.409237576	1.638844592	-1.715604519	-0.485996926	0.292299202	7.30E-07	1.02E-06	0.278243236	17938.14913	17827.93247	4332.527122	16886.01923	8341.124776	14020.89892	3684.970172	9297.235081	8981.048366	14973.9574	2717.21462	7247.930017	13334	14848	4170	15399	7673	14062	3751	8452	8118	12871	2294	6393
Abca12	.	.	.	.	-0.056453178	0.811808582	-2.071251409	-1.202989335	1	0.185862348	0.000246182	0.03558166	72.64587169	52.83061886	13.50667928	23.02788517	34.78639292	38.88600896	11.78876088	17.60006641	26.55151032	36.06500499	5.922438143	14.73847806	54	44	13	21	32	39	12	16	24	31	5	13
Abca13	.	.	.	.	1.450576977	1.332054753	-0.583895317	-0.702417809	0.008123872	0.02901806	0.515811084	0.282107231	14.79823312	26.41530943	13.50667928	19.73818729	9.783673007	37.8889318	6.87677718	17.60006641	8.85050344	25.59451967	1.184487629	18.1396653	11	22	13	18	9	38	7	16	8	22	1	16
Abca17	.	.	.	.	-0.08702468	1.185269314	-0.582042268	0.690250393	1	0.299693772	NA	0.620382192	5.381175681	4.802783533	2.077950658	5.482829803	3.261224336	2.991231458	2.94719022	6.600024904	1.10631293	1.163387258	1.184487629	2.267458163	4	4	2	5	3	3	3	6	1	1	1	2
Abca2	qNSC	.	.	cl2	1.271278182	1.342021933	-0.324806274	-0.254062416	1.98E-12	1.35E-13	0.186930774	0.317651527	1676.236225	4773.966831	1197.938554	4622.025524	2012.175415	4599.516906	1958.8991	4002.915104	2168.373343	4767.560983	1519.697627	3232.261611	1246	3976	1153	4215	1851	4613	1994	3639	1960	4098	1283	2851
Abca3	.	.	.	.	0.495349284	0.634514362	-0.36482227	-0.225657132	3.54E-05	9.74E-08	0.009916168	0.138359201	3059.198375	4309.297525	2309.642156	4409.291728	3189.4774	4638.402915	2849.932943	3902.814726	3118.69615	4256.833977	2111.941442	2980.573755	2274	3589	2223	4021	2934	4652	2901	3548	2819	3659	1783	2629
Abca4	.	.	qNSC	.	-0.25779632	0.37068724	-0.338855903	0.289628249	0.689662335	0.44219646	0.569289743	0.629826413	37.66822977	37.22157238	29.09130921	49.34546823	38.04761725	38.88600896	37.33107612	46.20017433	48.67776892	27.92129419	31.98116597	31.74441428	28	31	28	45	35	39	38	42	44	24	27	28
Abca5	.	.	.	.	0.410264612	0.749176481	-0.409996963	-0.071084923	0.056016243	0.000366286	0.123337808	0.8417287	442.6016998	468.2713944	260.7828076	428.7572906	258.7237973	341.9974634	229.8808372	383.9014486	296.4918652	513.0537807	258.218303	445.555529	329	390	251	391	238	343	234	349	268	441	218	393
Abca6	.	.	.	.	0.254102685	1.693433483	-1.123688352	0.315642927	0.678654542	0.000217077	0.047962052	0.609629026	49.77587505	43.22505179	10.38975329	58.11799591	20.65442079	30.90939173	11.78876088	35.20013282	22.1262586	34.90161774	20.13628969	41.94797601	37	36	10	53	19	31	12	32	20	30	17	37
Abca7	.	.	.	.	0.10588948	0.280694223	0.036625091	0.211429933	0.639596297	0.197149044	0.914621566	0.43530391	378.0275916	506.6936627	441.5645148	644.7807848	437.004061	433.7285614	507.8991146	487.3018387	430.3557298	401.368604	326.9185855	420.6134892	281	422	425	588	402	435	517	443	389	345	276	371
Abca8a	.	.	.	.	-2.071464262	0.039741291	-1.50011736	0.611090473	0.000140758	0.967612153	0.020155943	0.441525986	360.5387706	55.23201062	134.0278174	120.6222557	146.7550951	45.86554903	54.0318207	62.70023659	113.9502318	46.53549032	30.79667834	41.94797601	268	46	129	110	135	46	55	57	103	40	26	37
Abca8b	.	.	.	.	-1.130679857	-0.002804817	-1.582411635	-0.45453589	0.000334965	0.994596987	2.29E-06	0.289959217	2428.255526	782.8537158	628.5800741	573.5039974	1000.108796	526.4567366	368.3987775	397.1014984	932.6218	681.7449331	458.3967123	481.8348596	1805	652	605	523	920	528	375	361	843	586	387	425
Abca9	.	.	.	.	-2.181176983	0.015779862	-1.807681742	0.389276751	3.11E-06	0.986192645	0.000600688	0.601521431	333.6328922	40.82366003	82.07905099	53.73173207	106.5333283	37.8889318	40.27826634	56.10021168	102.8871025	40.71855403	31.98116597	46.48289233	248	34	79	49	98	38	41	51	93	35	27	41
Abcb10	.	.	.	.	0.27068816	-0.179808933	0.263982919	-0.186514075	0.157390931	0.377699502	0.245943617	0.440793194	485.6511052	589.5416786	558.968727	483.5855886	403.3047429	544.4041254	510.8463048	526.9019881	485.6713763	523.5242661	580.398938	445.555529	361	491	538	441	371	546	520	479	439	450	490	393
Abcb11	.	.	.	.	-1.974082683	-0.90253436	-1.080361474	-0.008800545	1	NA	NA	NA	1.34529392	0	0	0	0	0	0.98239674	0	1.10631293	0	0	0	1	0	0	0	0	0	1	0	1	0	0	0
Abcb1a	.	.	.	.	2.962269248	2.050237982	-0.090457001	-1.002532158	0.133560211	0.308178094	NA	0.626100456	0	4.802783533	1.038975329	0	0	4.985385764	0	3.300012452	2.21262586	8.143710805	1.184487629	5.668645407	0	4	1	0	0	5	0	3	2	7	1	5
Abcb1b	.	.	.	.	-0.059275543	-0.031044803	-0.389404117	-0.361173188	0.957432958	0.927107469	0.175668282	0.211884959	349.7764193	310.9802337	252.471005	206.1544006	315.2516858	304.1085316	231.8456306	250.8009463	339.6380695	349.0161774	283.0925432	293.6358321	260	259	243	188	290	305	236	228	307	300	239	259
Abcb4	.	.	.	.	0.332403718	0.668878522	-0.402864947	-0.066389935	0.182426069	0.007532195	0.212588771	0.869377773	110.3141015	154.8897689	76.88417435	132.6844812	90.22720662	107.6843325	72.69735876	115.5004358	112.8439189	132.6261474	87.65208452	128.1113862	82	129	74	121	83	108	74	105	102	114	74	113
Abcb6	.	.	.	.	-0.188459619	-0.47659004	0.255518746	-0.032611627	0.088513737	2.83E-06	0.038535129	0.857459611	1010.315734	985.7713201	1459.760337	1036.254833	1230.568649	1001.065461	1389.10899	1007.603802	1262.303053	1092.420635	1338.47102	965.9371773	751	821	1405	945	1132	1004	1414	916	1141	939	1130	852
Abcb7	.	.	.	.	-0.518770315	-0.224472611	0.153495256	0.447793276	0.029098753	0.42406616	0.671104775	0.124318969	1549.778596	995.3768871	1490.929597	1007.744118	1359.930548	842.5301941	1433.316844	1276.004815	1557.688605	1280.889371	2045.610135	1969.287414	1152	829	1435	919	1251	845	1459	1160	1408	1101	1727	1737
Abcb8	.	.	.	.	0.376018349	0.228123985	-0.173536423	-0.3214307	0.022375265	0.207920739	0.448107284	0.102529531	988.7910314	1458.845498	1068.066638	1349.872697	1415.371362	1807.700878	1224.066338	1357.405122	1293.279815	1534.507793	987.8626823	1135.996539	735	1215	1028	1231	1302	1813	1246	1234	1169	1319	834	1002
Abcb9	.	.	qNSC	.	0.487389978	0.604624363	-0.300982737	-0.183748127	0.14316286	0.056253446	0.484470522	0.689097853	244.8434935	277.360749	259.7438323	301.5556392	228.2857035	370.9127008	176.8314132	286.0010792	193.6047627	285.0298782	103.0504237	234.6819198	182	231	250	275	210	372	180	260	175	245	87	207
Abcc1	.	.	.	.	0.699281463	0.31301274	0.191067955	-0.195200671	0.000467113	0.164504855	0.521690912	0.499826128	586.5481492	1114.24578	649.3595806	914.5360111	645.7224185	902.3548232	703.3960658	841.5031752	596.3026693	953.9775515	735.5668174	837.8257911	436	928	625	834	594	905	716	765	539	820	621	739
Abcc10	.	.	.	.	0.39858412	0.615565319	-0.18832728	0.028654025	0.153588167	0.017336994	0.623513552	0.94961841	201.794088	292.9697955	219.2237944	367.3495968	254.3754982	306.1026859	200.408935	268.4010128	199.1363274	265.2522948	155.1678793	246.0192106	150	244	211	335	234	307	204	244	180	228	131	217
Abcc12	.	.	aNSC	.	-0.850149444	-0.522039114	-0.098626337	0.229484249	0.009121385	0.129863584	0.848824155	0.634668859	317.4893652	133.277243	317.9264507	167.774592	260.8979469	170.5001931	223.00406	191.4007222	210.1994567	132.6261474	194.2559711	153.053426	236	111	306	153	240	171	227	174	190	114	164	135
Abcc2	.	.	.	.	2.831455863	1.79306463	2.301427293	1.263001762	0.323561141	0.294503621	NA	NA	0	4.802783533	1.038975329	5.482829803	0	0	0.98239674	3.300012452	0	0	1.184487629	2.267458163	0	4	1	5	0	0	1	3	0	0	1	2
Abcc3	.	.	.	.	1.467807194	1.073438711	0.290064306	-0.104319441	0.399351827	0.50007698	NA	0.961136722	0	0	4.155901316	2.193131921	1.087074779	7.976617222	0	3.300012452	2.21262586	1.163387258	0	3.401187244	0	0	4	2	1	8	0	3	2	1	0	3
Abcc4	qNSC	.	.	cl2	1.032343152	0.782870791	-0.28476467	-0.534236913	5.64E-10	5.07E-06	0.213196384	0.006793959	1339.912745	3030.556409	1079.495367	2209.580411	1378.410819	2643.251532	1271.221382	1848.006973	1509.010837	2974.781218	1119.340809	1913.734689	996	2524	1039	2015	1268	2651	1294	1680	1364	2557	945	1688
Abcc5	qNSC	.	.	.	0.313316575	0.304248274	-0.162083268	-0.171151485	0.070286372	0.095140211	0.510074437	0.472157476	1038.566906	1560.904648	876.8951777	1437.597974	1064.246208	1186.521812	1053.129305	1053.803976	1154.990699	1302.993729	981.9402441	1104.252125	772	1300	844	1311	979	1190	1072	958	1044	1120	829	974
Abcc6	.	.	.	.	-0.385077103	0.076342659	-1.434547534	-0.973124074	1	0.9821476	NA	NA	0	1.200695883	1.038975329	1.096565961	4.348299114	2.991231458	0.98239674	1.100004151	1.10631293	0	0	0	0	1	1	1	4	3	1	1	1	0	0	0
Abcc8	.	.	.	.	1.808458655	2.249771212	0.726839819	1.168119769	0.559027937	0.271353364	NA	NA	0	2.401391766	1.038975329	7.675961724	1.087074779	1.994154305	0.98239674	1.100004151	0	0	0	1.133729081	0	2	1	7	1	2	1	1	0	0	0	1
Abcc9	.	.	.	.	1.108269719	2.385022339	-0.57247469	0.704275423	0.704552003	0.088140903	NA	NA	2.69058784	3.602087649	1.038975329	6.579395764	0	0.997077153	0.98239674	3.300012452	2.21262586	5.816936289	1.184487629	6.802374488	2	3	1	6	0	1	1	3	2	5	1	6
Abcd1	.	.	.	.	0.747066332	0.639374465	0.182190168	0.074498348	1.34E-07	8.76E-06	0.377947725	0.754309603	539.462862	889.7156494	556.8907764	1053.799888	537.0149406	910.3314405	679.8185441	941.6035529	471.2893082	795.7568844	516.4366061	738.0576319	401	741	536	961	494	913	692	856	426	684	436	651
Abcd2	.	.	.	.	1.695056989	1.481591423	-0.02658692	-0.24005239	2.10E-10	3.91E-08	0.960468589	0.547523901	255.6058448	884.9128659	183.8986332	694.1262531	248.9401243	690.9744668	228.8984404	606.102287	198.0300145	698.0323547	277.1701051	624.6847238	190	737	177	633	229	693	233	551	179	600	234	551
Abcd3	.	.	.	.	0.386666768	0.311533084	-0.121447498	-0.196581066	0.016555436	0.069346648	0.616938435	0.366810046	7275.349521	9070.056701	5534.621578	7209.921191	6000.652778	8055.386317	5751.932913	7141.226946	6117.910503	8227.474688	6540.740685	7771.712852	5408	7554	5327	6575	5520	8079	5855	6492	5530	7072	5522	6855
Abcd4	qNSC	.	.	cl2	1.072376965	0.70870092	-0.040209398	-0.40388538	6.83E-11	3.36E-05	0.895173288	0.045805679	368.6105341	991.7747995	379.2259951	862.997411	456.571407	969.1589925	487.268783	712.8026896	514.4355124	860.9065708	438.2604226	556.6609789	274	826	365	787	420	972	496	648	465	740	370	491
Abce1	aNSC	.	.	.	-0.623353079	-0.539806148	0.277350543	0.360897772	0.003608724	0.014749093	0.340016444	0.185572447	6176.244388	3842.226826	7121.136905	3946.540892	6025.655498	3629.360836	6776.572712	5160.119471	7062.701745	5035.140052	9452.211276	6954.294185	4591	3200	6854	3599	5543	3640	6898	4691	6384	4328	7980	6134
Abcf1	.	aNSC	.	.	-0.196433296	-0.304570835	0.124242644	0.016105155	0.063321037	0.003038134	0.372994788	0.930307359	3174.893652	2951.310481	4450.97031	3321.498295	3930.862399	3543.612201	4015.055476	3395.712813	4054.636888	3247.013837	3702.708327	3137.028368	2360	2458	4284	3029	3616	3554	4087	3087	3665	2791	3126	2767
Abcf2	.	.	qNSC	.	-0.406266669	-0.532974438	0.245672011	0.118964282	1.19E-06	9.85E-11	0.013095822	0.304242861	2959.646625	2259.709652	3914.85904	2567.060914	3284.052906	2492.692882	3728.195628	2732.41031	3336.639797	2478.014859	3720.475641	2554.29162	2200	1882	3768	2341	3021	2500	3795	2484	3016	2130	3141	2253
Abcf3	.	.	.	.	0.164183584	-0.143982578	0.13371397	-0.174452158	0.112925526	0.197425315	0.320826028	0.165401047	1091.033369	1327.969647	1424.435176	1321.361983	1327.318305	1503.592346	1339.989153	1270.504794	1313.193448	1353.019381	1334.917557	1117.856874	811	1106	1371	1205	1221	1508	1364	1155	1187	1163	1127	986
Abcg1	qNSC	.	.	cl2	1.874297037	2.329030724	-0.688257394	-0.233523965	0.000124827	2.51E-06	0.333180352	0.7653698	40.35881761	181.3050784	29.09130921	192.9956091	36.96054247	148.5644958	28.48950546	119.9004524	40.93357841	103.541466	15.39833917	55.55272498	30	151	28	176	34	149	29	109	37	89	13	49
Abcg2	.	.	.	.	-0.627562594	-0.774034485	0.273343816	0.126872305	0.046993472	0.015343563	0.545159503	0.809072788	1123.320423	619.5590757	1260.277074	577.8902612	820.7414578	566.3398228	916.5761584	678.7025609	848.5420173	621.2487957	1197.516993	716.5167794	835	516	1213	527	755	568	933	617	767	534	1011	632
Abcg4	.	.	.	.	0.817724594	0.936668807	-0.446254516	-0.3273102	1.93E-05	1.35E-06	0.068619398	0.179916009	240.8076117	505.4929668	202.6001892	461.6542694	307.6421623	524.4625823	253.4583589	416.9015731	288.7476747	447.9040943	157.5368546	299.3044775	179	421	195	421	283	526	258	379	261	385	133	264
Abcg5	.	.	.	.	-1.978119002	-1.479461371	0.454313124	0.952990902	1	NA	NA	NA	1.34529392	0	0	1.096565961	0	0	0.98239674	0	1.10631293	0	2.368975257	0	1	0	0	1	0	0	1	0	1	0	2	0
Abhd1	qNSC	.	.	cl2	1.465443048	1.0495571	-0.074798197	-0.490684086	2.36E-07	0.000380737	0.890462255	0.148462126	37.66822977	134.4779389	38.44208717	106.3668982	46.74421548	133.6083385	49.119837	77.00029054	47.57145599	97.72452966	37.90360412	77.09357753	28	112	37	97	43	134	50	70	43	84	32	68
Abhd10	.	.	.	.	-0.087008983	-0.18635726	0.032605921	-0.066742251	0.701528976	0.321877896	0.907042019	0.808629738	882.5128117	654.3792563	867.5443997	616.2700699	744.6462233	725.8721672	674.9065604	708.402673	607.3657986	720.1367126	740.3047679	681.3711779	656	545	835	562	685	728	687	644	549	619	625	601
Abhd11	.	.	.	.	0.401989113	-0.002642989	-0.105450591	-0.510082633	0.003468693	0.98893239	0.616560615	0.00073447	664.5751966	956.9546189	724.1658043	640.394521	765.3006441	981.1239183	694.5544952	686.40259	742.335976	934.1999681	600.5352277	690.4410105	494	797	697	584	704	984	707	624	671	803	507	609
Abhd11os	.	.	.	.	3.000554848	3.912656129	-5.535113332	-4.623009606	0.00033922	0.021698751	0.001471335	4.57E-06	12.10764528	79.24592829	0	3.289697882	9.783673007	95.71940666	0	4.400016602	5.53156465	43.04532854	0	1.133729081	9	66	0	3	9	96	0	4	5	37	0	1
Abhd12	.	qNSC	qNSC	.	0.58439187	0.575702175	-0.048855591	-0.057545245	2.40E-08	5.28E-08	0.786937047	0.742026442	1456.953316	1899.500887	1281.056581	2149.269283	1302.315585	2116.794795	1288.904523	1929.40728	1223.582101	1948.673657	1276.877664	1654.11073	1083	1582	1233	1960	1198	2123	1312	1754	1106	1675	1078	1459
Abhd13	.	.	.	.	-0.116610817	-0.118925143	-0.070789686	-0.073103906	0.533903248	0.539020691	0.777001653	0.775823859	1594.173295	1365.191219	1326.771495	1204.029425	1316.447557	1218.428281	1118.949887	1210.004566	1396.166918	1387.920999	1655.913705	1360.474898	1185	1137	1277	1098	1211	1222	1139	1100	1262	1193	1398	1200
Abhd14a	.	.	.	.	-0.067525522	-0.508637278	-0.026331301	-0.467442979	0.735695811	0.004078668	0.932216025	0.021575002	543.4987438	566.7284568	657.6713833	438.6263842	615.2843247	662.0592294	607.1211853	459.801735	687.0203295	532.8313641	548.417772	376.398055	404	472	633	400	566	664	618	418	621	458	463	332
Abhd14b	qNSC	.	.	cl2	1.451394121	0.444969899	0.061985473	-0.944438982	4.65E-05	0.295900347	0.926268985	0.021970073	49.77587505	187.3085578	65.45544573	86.62871089	57.61496327	130.617107	51.08463048	62.70023659	43.14620427	94.23436789	40.27257937	64.62255764	37	156	63	79	53	131	52	57	39	81	34	57
Abhd15	.	.	.	.	0.073388815	0.030773926	-0.11861474	-0.161229461	0.671232353	0.930698917	0.750552769	0.646970141	150.6729191	165.6960319	111.1703602	127.2016514	180.4544132	185.4563504	188.6201741	179.3006766	163.7343136	169.8545397	156.352367	159.8558005	112	138	107	116	166	186	192	163	148	146	132	141
Abhd16a	.	.	.	.	0.423597157	0.158030119	0.073089782	-0.192477188	0.012988176	0.438465899	0.793977943	0.410265813	706.2793081	1080.626295	937.1557468	1103.145356	920.7523375	1252.328904	912.6465714	969.1036567	782.1632415	899.2983504	684.6338493	757.3310263	525	900	902	1006	847	1256	929	881	707	773	578	668
Abhd17a	.	.	qNSC	.	0.453603207	0.17481698	0.247368784	-0.031417365	0.008677092	0.392908578	0.283348901	0.918282473	847.5351697	1211.502146	1329.888421	1434.308276	1194.695182	1719.958088	1283.992539	1472.905558	989.0437594	1220.393234	985.493707	1157.537392	630	1009	1280	1308	1099	1725	1307	1339	894	1049	832	1021
Abhd17b	.	.	.	.	0.167026095	0.143598548	0.288742813	0.265315364	0.3503383	0.490919867	0.18683364	0.226834956	1626.46035	1674.970757	1859.765839	1836.747984	1321.882931	1528.519275	1476.5423	1776.506703	1231.326291	1486.808916	1767.255542	2023.70641	1209	1395	1790	1675	1216	1533	1503	1615	1113	1278	1492	1785
Abhd17c	.	.	.	.	-0.283030971	-0.235210025	0.319795099	0.367616146	0.055216487	0.133716613	0.065409593	0.029658961	1607.626235	1203.097275	1977.170051	1474.881217	1505.598568	1212.445818	2034.543648	1834.806923	1673.851463	1519.383759	1962.696001	1766.349909	1195	1002	1903	1345	1385	1216	2071	1668	1513	1306	1657	1558
Abhd2	.	.	.	.	-0.167533538	0.541419687	-0.270637036	0.438316323	0.329441934	0.000448014	0.171623923	0.013547983	2356.954948	1967.940552	1406.772595	3152.627137	2232.851595	1790.750566	2350.875399	2699.410186	2292.280391	2369.819844	1946.113174	2449.988545	1752	1639	1354	2875	2054	1796	2393	2454	2072	2037	1643	2161
Abhd3	qNSC	qNSC	.	cl2	2.950453694	3.176224546	-1.08813909	-0.862368109	5.06E-26	5.67E-28	0.002258357	0.010374567	217.9376151	1664.164494	96.6247056	843.2592237	197.8476097	1467.697569	87.43330986	833.8031462	116.1628576	972.5917476	65.14681957	580.4692896	162	1386	93	769	182	1472	89	758	105	836	55	512
Abhd4	.	qNSC	.	cl2	1.189464351	1.438679273	-1.145796637	-0.89658159	9.02E-14	1.45E-19	5.54E-12	2.49E-07	9508.537428	23226.26116	4126.810007	14318.95831	9140.124738	20809.99725	4559.30327	11053.94171	8524.141126	17934.77797	3592.550978	7914.562717	7068	19344	3972	13058	8408	20871	4641	10049	7705	15416	3033	6981
Abhd5	qNSC	.	.	.	0.141302062	0.202343452	-0.560015755	-0.498974331	0.182578875	0.071481457	1.29E-07	3.79E-06	1513.45566	1532.087947	894.5577583	1027.482305	1185.998583	1442.77064	770.1990441	1024.103864	1171.585393	1286.706307	959.4349792	963.6697191	1125	1276	861	937	1091	1447	784	931	1059	1106	810	850
Abhd6	qNSC	.	qNSC	.	0.171418255	-0.097666928	-0.036694001	-0.305779142	0.125621188	0.456379098	0.837177122	0.013385771	859.642815	1027.795676	792.738176	758.8236447	815.3060839	854.4951199	764.3046637	748.0028224	793.2263708	898.1349631	849.2776297	740.3250901	639	856	763	692	750	857	778	680	717	772	717	653
Abhd8	.	.	qNSC	.	0.144198475	-0.053057333	0.102576332	-0.094679389	0.434576804	0.823915618	0.702573218	0.731651861	1214.80041	1383.201657	1634.308193	1518.743855	1500.163194	1834.621961	1584.605942	1503.705674	1298.81138	1216.903072	1089.728618	1132.595352	903	1152	1573	1385	1380	1840	1613	1367	1174	1046	920	999
Abi1	qNSC	.	.	.	0.421296819	0.233639145	0.039930761	-0.147726868	0.000252703	0.06171174	0.837872993	0.350508493	1750.22739	2330.550709	1658.204625	1939.825184	1530.601288	2023.069543	1493.243045	1842.506952	1504.585585	2052.215123	1767.255542	1998.76437	1301	1941	1596	1769	1408	2029	1520	1675	1360	1764	1492	1763
Abi2	.	.	.	.	-0.342136588	-0.172240858	0.027105184	0.197001174	0.139510696	0.533401071	0.947320477	0.541009893	4337.227599	3171.037827	3570.958206	3155.916835	3977.606615	2834.690345	4063.192917	3705.913983	4581.241843	4168.416545	5507.867473	4800.20893	3224	2641	3437	2878	3659	2843	4136	3369	4141	3583	4650	4234
Abi3	.	.	.	.	0.977956862	2.975822068	-2.29041851	-0.292548523	0.449825509	0.047568966	0.230648706	0.851261959	1.34529392	12.00695883	1.038975329	6.579395764	7.60952345	4.985385764	0.98239674	7.700029054	1.10631293	3.490161774	0	2.267458163	1	10	1	6	7	5	1	7	1	3	0	2
Abi3bp	.	.	.	.	-0.950411003	0.332671618	-0.115368428	1.167719834	0.557197837	0.799827895	NA	0.413470523	2.69058784	2.401391766	5.194876645	5.482829803	6.522448672	2.991231458	5.89438044	7.700029054	7.74419051	3.490161774	4.737950514	6.802374488	2	2	5	5	6	3	6	7	7	3	4	6
Abl1	.	.	.	.	-0.33504893	-0.205285772	0.13208066	0.261843938	0.037719563	0.247527461	0.566241291	0.187737265	2312.560249	2132.435888	2736.661017	2767.732485	3137.297811	2203.540508	3564.135373	2765.410435	2933.94189	2312.813869	2888.965326	2438.651254	1719	1776	2634	2524	2886	2210	3628	2514	2652	1988	2439	2151
Abl2	.	.	.	.	-0.221463228	-0.043014897	-0.148433586	0.030014883	0.198499143	0.847581567	0.524343297	0.916572368	2282.963783	2048.387177	1648.853847	2203.001015	2221.980847	1792.744721	2273.266056	2075.707832	2817.779033	2441.949854	2687.602429	2134.81186	1697	1706	1587	2009	2044	1798	2314	1887	2547	2099	2269	1883
Ablim1	qNSC	.	.	cl2	1.24445467	1.511011295	-0.44510725	-0.178550249	0.01523778	0.004190108	0.563085964	0.840599345	431.8393484	827.2794635	286.7571908	709.4781765	218.5020305	635.1381463	191.5673643	563.2021251	189.179511	524.6876533	137.4005649	482.9685886	321	689	276	647	201	637	195	512	171	451	116	426
Ablim2	.	.	.	.	1.323000198	1.729281645	-0.786810341	-0.380529273	0.014511753	0.002284567	0.323857047	0.598926469	10.76235136	54.03131474	10.38975329	31.80041286	29.35101902	48.85678048	10.80636414	37.40014112	6.63787758	15.12403435	5.922438143	21.54085255	8	45	10	29	27	49	11	34	6	13	5	19
Ablim3	.	.	.	.	3.375240672	2.636737476	2.722185564	1.983636021	0.127231007	0.068731763	NA	NA	0	3.602087649	3.116925987	8.772527685	0	1.994154305	0	11.00004151	0	1.163387258	1.184487629	6.802374488	0	3	3	8	0	2	0	10	0	1	1	6
Abr	qNSC	.	.	cl2	1.491228996	1.7221763	-0.38071171	-0.149764317	5.10E-17	4.45E-22	0.111319507	0.591128419	904.0375144	2858.856898	704.4252731	2553.902122	921.8394123	2337.148846	723.0440006	2264.908546	805.395813	2201.128692	592.2438143	1847.978403	672	2381	678	2329	848	2344	736	2059	728	1892	500	1630
Abracl	.	aNSC	.	cl1	-0.38271751	-0.873219285	1.18582816	0.695326635	0.117659576	7.57E-05	3.32E-07	0.009301732	181.6146792	124.8723718	456.1101694	148.0364047	140.2326464	129.6200299	286.8598481	236.5008924	183.6479464	132.6261474	406.2792566	242.6180234	135	104	439	135	129	130	292	215	166	114	343	214
Abt1	.	.	qNSC	.	-0.360811469	-0.473472707	0.279414665	0.166753536	0.038588277	0.003828723	0.173432366	0.47853995	282.5117232	246.142656	448.8373421	277.431188	369.6054247	262.2312912	403.7650601	308.0011622	340.7443824	266.4156821	354.161801	284.5659994	210	205	432	253	340	263	411	280	308	229	299	251
Abtb1	.	.	.	.	0.850225302	0.875090607	-0.016531253	0.008334149	0.010870372	0.012046448	0.980357071	0.993524277	113.0046893	248.5440478	130.9108915	373.9289926	164.1482916	293.1406829	174.8666197	211.2007969	129.4386128	191.9588976	95.94349792	153.053426	84	207	126	341	151	294	178	192	117	165	81	135
Abtb2	.	.	.	.	0.406905355	0.141410447	0.311563195	0.046068402	0.061778702	0.600345894	0.268891682	0.901510163	550.2252134	792.4592829	705.4642484	1046.123926	804.4353362	1083.822865	1038.393354	1035.103906	679.276139	821.3514041	781.7618349	705.1794886	409	660	679	954	740	1087	1057	941	614	706	660	622
Acaa1a	qNSC	.	.	.	0.632902082	0.29607582	0.18314471	-0.153681447	0.002152693	0.208022808	0.552834215	0.622932013	1002.243971	1526.084467	1261.316049	1617.434792	1080.55233	1960.253682	1260.415017	1560.90589	1026.658399	1334.405185	1007.998972	1156.403663	745	1271	1214	1475	994	1966	1283	1419	928	1147	851	1020
Acaa1b	.	.	.	.	-0.561604942	-0.171379676	-2.057977701	-1.667751013	0.739314896	0.92530858	0.125692884	0.255293562	16.14352704	7.204175299	5.194876645	2.193131921	7.60952345	6.979540069	0	2.200008301	7.74419051	6.980323547	2.368975257	2.267458163	12	6	5	2	7	7	0	2	7	6	2	2
Acaa2	qNSC	qNSC	qNSC	.	0.696785571	0.408928559	-0.131435239	-0.419292176	1.01E-05	0.014652478	0.588841266	0.026614917	2030.048526	3247.882364	2035.35267	2760.056523	1894.771339	3387.071088	1668.109664	2304.508696	1830.947899	2692.078115	1549.309818	1910.333502	1509	2705	1959	2517	1743	3397	1698	2095	1655	2314	1308	1685
Acaca	.	.	.	.	-0.149608366	-0.115909858	0.067426937	0.101125673	0.490624175	0.636672344	0.830186936	0.741947972	4786.555768	4755.956393	4116.420254	5027.754929	5219.046012	4624.443834	6098.718962	5266.819873	6922.200003	5882.085976	7526.234392	6075.654147	3558	3961	3962	4585	4801	4638	6208	4788	6257	5056	6354	5359
Acacb	.	.	.	.	2.370374508	1.802072572	0.337105115	-0.231196999	1.69E-10	8.96E-07	0.582099878	0.669641215	26.9058784	198.1148207	54.02671711	202.8647027	42.39591637	162.5235759	41.26066308	115.5004358	23.23257153	119.8288876	21.32077731	90.69832651	20	165	52	185	39	163	42	105	21	103	18	80
Acad10	.	.	.	.	0.927295495	1.200955951	-0.377169179	-0.103508632	0.000445804	7.51E-06	0.320892468	0.816614174	104.9329258	213.7238672	98.70265626	250.017039	107.6204031	224.3423594	94.31008704	189.2007139	129.4386128	212.8998682	69.88477009	166.658175	78	178	95	228	99	225	96	172	117	183	59	147
Acad11	qNSC	.	qNSC	cl2	1.017518351	1.189005892	-0.993913275	-0.822425649	9.96E-07	1.64E-08	1.61E-05	0.000437235	1247.087464	2278.920786	554.8128257	1337.810472	878.3564211	1921.367673	489.2335765	1020.803852	730.1665338	1575.226347	387.3274546	906.9832651	927	1898	534	1220	808	1927	498	928	660	1354	327	800
Acad12	.	.	.	.	1.276189447	1.730739652	-0.789665683	-0.335115299	0.000399569	3.11E-06	0.097018685	0.524648757	141.2558616	380.620595	85.19597698	318.0041286	118.4911509	227.3335908	64.83818484	200.2007554	82.97346975	221.043579	47.37950514	138.3149479	105	317	82	290	109	228	66	182	75	190	40	122
Acad8	.	.	.	.	0.14979371	0.192854016	-0.411101916	-0.368041552	0.24141529	0.151872809	0.002490517	0.007060091	1057.401021	1222.308409	820.7905099	980.3299688	1067.507433	1093.793637	725.9911908	871.2032873	983.5121948	1133.139189	791.2377359	819.6861258	786	1018	790	894	982	1097	739	792	889	974	668	723
Acad9	.	.	.	.	0.008984388	-0.061374024	-0.009598229	-0.079956594	0.836295266	0.631297831	0.958843358	0.587113243	1626.46035	1659.361711	1667.555403	1548.351136	1616.480196	1590.338059	1463.771143	1588.405993	1729.16711	1755.551372	1812.266072	1597.424276	1209	1382	1605	1412	1487	1595	1490	1444	1563	1509	1530	1409
Acadl	.	qNSC	qNSC	.	0.16839956	0.124984733	-0.185035445	-0.228450054	0.438906905	0.63011639	0.530047858	0.413755406	10033.20206	12040.57832	9211.555267	10761.69834	10252.20224	11541.16804	8395.56254	9356.635305	10411.51098	10916.06264	9395.35587	9327.189152	7458	10028	8866	9814	9431	11575	8546	8506	9411	9383	7932	8227
Acadm	.	qNSC	.	.	0.640239962	0.394411833	-0.2882306	-0.534058678	3.81E-08	0.001294456	0.049202652	3.26E-05	2989.243091	4593.862449	2190.159994	3139.468345	2489.401243	4105.963715	2004.08935	2743.410352	2448.270514	3649.545828	2295.537024	2644.989947	2222	3826	2108	2863	2290	4118	2040	2494	2213	3137	1938	2333
Acads	.	.	qNSC	.	0.212762629	-0.071476394	-0.039643323	-0.323882273	0.196571889	0.735272293	0.881186838	0.08949498	1034.531025	1392.807224	1331.966372	1353.162395	1459.941428	1685.060388	1225.048735	1203.404541	1312.087135	1335.568572	1148.953	970.4720936	769	1160	1282	1234	1343	1690	1247	1094	1186	1148	970	856
Acadsb	.	.	.	.	0.660457141	0.74782155	-0.71731653	-0.629952031	6.59E-05	8.93E-06	0.000103057	0.000720976	2024.66735	2867.261769	1005.728118	1720.511992	1321.882931	2301.254069	894.9634301	1475.105566	1226.901039	2053.37851	877.7053328	1470.446618	1505	2388	968	1569	1216	2308	911	1341	1109	1765	741	1297
Acadvl	qNSC	.	.	.	0.782090233	0.621508802	-0.363265809	-0.523847151	3.07E-07	7.97E-05	0.058988728	0.003211978	3014.803675	5541.211501	2705.491757	4301.828263	3035.112782	5593.602827	2292.913991	3588.213539	3106.526707	4610.503703	2119.048368	3061.06852	2241	4615	2604	3923	2792	5610	2334	3262	2808	3963	1789	2700
Acan	.	.	.	.	-0.339260671	-0.166813352	1.582022473	1.754471139	0.868826857	0.84216992	0.064822038	0.048189743	6.726469601	4.802783533	16.62360526	16.44848941	4.348299114	2.991231458	13.75355436	9.900037356	3.31893879	3.490161774	11.84487629	11.33729081	5	4	16	15	4	3	14	9	3	3	10	10
Acap1	.	.	.	.	1.814391987	0.447645078	0.881815684	-0.484936433	0.147926024	0.731130418	NA	0.738860153	0	10.80626295	5.194876645	6.579395764	3.261224336	5.982462916	2.94719022	3.300012452	2.21262586	3.490161774	2.368975257	4.534916325	0	9	5	6	3	6	3	3	2	3	2	4
Acap2	.	.	.	.	0.658088138	0.682462463	-0.26431947	-0.239945092	1.74E-09	5.12E-10	0.056102291	0.08216452	2480.721989	4487.000515	1744.439577	3521.073299	2474.182196	3489.770035	2172.079192	3245.012244	2651.832093	4031.136849	2419.908225	3398.919786	1844	3737	1679	3211	2276	3500	2211	2950	2397	3465	2043	2998
Acap3	.	.	.	.	0.224717535	0.257455915	0.105097801	0.137836334	0.29159256	0.256866968	0.741309522	0.647883199	1248.432758	1754.216685	1450.409559	2364.196211	2017.610789	2116.794795	2310.597132	2286.908629	1844.223654	2103.404162	1737.643351	1922.804522	928	1461	1396	2156	1856	2123	2352	2079	1667	1808	1467	1696
Acat1	.	.	.	.	-0.093034167	-0.027735751	0.237483067	0.302781612	0.651961244	0.897359837	0.221888609	0.098520036	4325.119954	3827.818475	4832.274255	4890.684184	3816.719548	3585.489441	4278.337803	4279.016146	4130.972481	4092.796373	5358.622032	5022.41983	3215	3188	4651	4460	3511	3596	4355	3890	3734	3518	4524	4430
Acat2	.	.	qNSC	cl1	-0.770554234	-1.438004369	1.193189757	0.525740043	0.005647006	8.08E-08	5.17E-05	0.127919501	1432.738025	1180.284053	3499.268908	1196.353463	2240.461119	1369.984008	4719.433939	1909.607205	2910.709319	1309.974052	6841.600543	2452.256003	1065	983	3368	1091	2061	1374	4804	1736	2631	1126	5776	2163
Acat3	.	.	.	.	3.610636347	2.728841197	-0.115120958	-0.996916851	3.01E-14	2.08E-08	0.899885561	0.081933383	33.63234801	417.8421673	29.09130921	183.1265154	33.69931814	372.9068551	28.48950546	206.8007803	21.01994567	286.1932654	23.68975257	149.6522387	25	348	28	167	31	374	29	188	19	246	20	132
Acbd3	.	.	.	.	-0.172317533	-0.206003071	-0.101065159	-0.134750645	0.168999908	0.097970791	0.548126239	0.39697369	1545.742714	1374.796786	1431.708003	1228.153876	1468.638026	1273.267524	1356.689898	1208.904562	1588.665367	1437.946651	1504.299288	1283.38132	1149	1145	1378	1120	1351	1277	1381	1099	1436	1236	1270	1132
Acbd4	.	.	.	.	0.714664148	0.457134451	-0.34805139	-0.605581003	0.003522642	0.083397507	0.289238284	0.032233761	246.1887874	446.6588685	210.9119918	313.6178647	275.029919	481.5882648	218.0920763	277.201046	236.750967	315.2779469	165.828268	226.7458163	183	372	203	286	253	483	222	252	214	271	140	200
Acbd5	.	.	.	.	0.55869016	0.645651591	-0.453962029	-0.367000538	8.68E-05	6.83E-06	0.006809015	0.031993429	2334.084952	3143.421822	1381.837188	2254.539615	1683.878832	2653.222303	1346.865931	2127.408027	1747.974429	2690.914728	1478.24056	2198.300689	1735	2618	1330	2056	1549	2661	1371	1934	1580	2313	1248	1939
Acbd6	.	.	.	.	0.015245812	-0.353846959	0.352141363	-0.016951324	0.809507089	0.035839356	0.07158449	0.955213466	540.8081559	536.7110598	809.3617813	568.0211676	616.3713995	697.9540069	742.6919354	621.5023451	642.7678123	584.0204035	747.4116936	609.9462458	402	447	779	518	567	700	756	565	581	502	631	538
Acbd7	.	.	.	.	2.78073634	1.648335961	0.463651725	-0.6687702	0.110690313	0.314030672	NA	NA	0	9.605567065	0	5.482829803	2.174149557	3.988308611	1.96479348	3.300012452	0	2.326774516	1.184487629	1.133729081	0	8	0	5	2	4	2	3	0	2	1	1
Accs	.	.	.	.	0.427535402	0.274509102	0.041125195	-0.111901021	0.035569182	0.22615661	0.907172754	0.723705783	161.4352704	223.3294343	140.2616694	221.506324	164.1482916	214.3715878	208.2681089	192.5007264	168.1595654	226.8605153	158.7213422	200.6700474	120	186	135	202	151	215	212	175	152	195	134	177
Accsl	.	.	.	.	0.091811254	-0.348787577	-0.954915069	-1.395506284	1	0.871175154	NA	NA	2.69058784	3.602087649	1.038975329	2.193131921	1.087074779	4.985385764	1.96479348	1.100004151	4.42525172	0	1.184487629	0	2	3	1	2	1	5	2	1	4	0	1	0
Acd	aNSC	.	qNSC	.	-0.166681945	-0.219152899	0.333154727	0.280683878	0.348682278	0.217723556	0.085894085	0.162454958	507.1758079	467.0706985	777.1535461	659.0361423	617.4584742	564.3456685	791.8117724	690.8026066	585.23954	492.1128101	585.1368885	502.241983	377	389	748	601	568	566	806	628	529	423	494	443
Ace	.	.	.	.	2.752404152	2.191198776	0.166507311	-0.394698233	4.29E-21	4.29E-14	0.760665813	0.272632879	20.1794088	258.1496149	30.13028454	220.4097581	42.39591637	232.3189766	59.92620114	172.7006516	46.46514306	254.7818095	33.1656536	173.4605494	15	215	29	201	39	233	61	157	42	219	28	153
Ace2	.	.	.	.	-3.552615044	-2.369650882	-2.153563494	-0.970595555	0.06318994	0.280538653	NA	0.783855734	5.381175681	0	3.116925987	0	6.522448672	0.997077153	0	0	2.21262586	0	0	0	4	0	3	0	6	1	0	0	2	0	0	0
Acer2	qNSC	.	.	cl2	2.644822839	2.636870694	-0.318599229	-0.326553871	8.57E-05	0.00013986	0.803174868	0.731966461	8.071763521	75.64384064	6.233851974	38.37980862	6.522448672	34.89770035	7.85917392	31.90012037	7.74419051	29.08468145	3.553462886	40.81424693	6	63	6	35	6	35	8	29	7	25	3	36
Acer3	.	.	.	.	0.247765425	0.215840117	-0.195414955	-0.227340165	0.216805112	0.330183449	0.473125354	0.379544012	707.624602	734.8258805	470.655824	487.9718525	576.1496327	661.0621523	467.6208482	559.9021127	492.3092538	710.8296146	612.380104	751.6623809	526	612	453	445	530	663	476	509	445	611	517	663
Ache	.	.	.	.	1.490855124	1.924359475	-0.702310701	-0.268806162	1.86E-05	1.76E-07	0.173678909	0.581791939	26.9058784	98.45706242	21.81848191	110.753162	35.87346769	91.73109805	29.4719022	66.00024904	35.40201376	87.25404434	8.2914134	53.28526682	20	82	21	101	33	92	30	60	32	75	7	47
Acin1	.	.	.	.	-0.284541487	-0.213975797	0.137067436	0.207633182	0.005683492	0.04919081	0.323346204	0.101263668	3313.458926	3205.858008	4120.576155	3931.188969	4209.153543	3103.901176	4696.838814	3588.213539	4081.188399	3222.582704	3946.712779	3487.350654	2463	2670	3966	3585	3872	3113	4781	3262	3689	2770	3332	3076
Ackr1	.	.	.	.	0.183976265	0.258344831	-0.229855809	-0.155486638	0.868826857	0.739176658	0.809017904	0.871315173	29.59646625	27.61600531	29.09130921	26.31758305	11.95782256	23.92985167	17.68314132	19.80007471	18.80731981	16.28742161	3.553462886	14.73847806	22	23	28	24	11	24	18	18	17	14	3	13
Ackr2	.	.	.	.	2.426884808	1.102631782	2.66583827	1.341527039	1	NA	NA	NA	0	2.401391766	2.077950658	5.482829803	0	0	1.96479348	2.200008301	0	1.163387258	0	1.133729081	0	2	2	5	0	0	2	2	0	1	0	1
Ackr3	.	.	.	.	-0.854720301	-0.42541953	0.936962716	1.366263824	0.004064676	0.172154558	0.003191403	7.12E-06	174.8882096	134.4779389	400.0055017	388.1843501	359.8217517	150.5586501	568.8077124	365.201378	190.285824	116.3387258	421.6775958	282.2985412	130	112	385	354	331	151	579	332	172	100	356	249
Ackr4	.	.	.	.	0.343851549	-0.010719963	-0.379530185	-0.734101853	0.695660738	0.989051344	0.660882518	0.320758174	25.56058448	27.61600531	9.350777961	19.73818729	25.00271991	33.90062319	18.66553806	15.40005811	12.16944223	17.45080887	20.13628969	12.47101989	19	23	9	18	23	34	19	14	11	15	17	11
Acly	.	.	.	.	-0.542841479	-0.638435369	0.406324242	0.310730511	0.000605245	4.94E-05	0.031246084	0.115758424	7306.291281	6016.68707	10494.6898	6996.090829	10121.75326	6692.381849	13603.24766	8991.433927	12106.38239	7566.670725	15051.2843	9161.664706	5431	5011	10101	6380	9311	6712	13847	8174	10943	6504	12707	8081
Acn9	.	.	.	.	-0.124444284	-0.799087866	0.772367878	0.097724349	0.79251169	0.000366671	0.002245683	0.812482133	57.84763857	51.62992298	114.2872862	53.73173207	66.31156149	63.81293778	82.52132616	64.90024489	66.3787758	59.33275015	131.4781268	69.15747396	43	43	110	49	61	64	84	59	60	51	111	61
Acnat1	.	.	.	.	-1.562826275	2.748694736	-1.630979641	2.68063598	1	NA	NA	NA	1.34529392	1.200695883	0	4.386263842	0	0	0	3.300012452	2.21262586	0	1.184487629	0	1	1	0	4	0	0	0	3	2	0	1	0
Aco1	.	.	.	.	-0.044581598	-0.16908051	0.03037197	-0.094126898	0.728211674	0.091841301	0.843895896	0.475764207	4151.577038	4188.02724	3993.821165	3865.395011	4524.405229	4270.481445	4634.947819	4109.615507	4588.986034	4405.747546	4923.915072	4076.889776	3086	3488	3844	3525	4162	4283	4718	3736	4148	3787	4157	3596
Aco2	.	.	.	.	0.670907569	0.806288938	-0.360104073	-0.224722622	1.34E-07	1.86E-10	0.019360482	0.179452743	14841.28253	25920.62273	12255.75298	24349.24716	17069.24817	26720.67062	13439.1874	21971.4829	15736.19512	23217.71951	11426.75215	18596.55812	11032	21588	11796	22205	15702	26799	13680	19974	14224	19957	9647	16403
Acot1	.	.	.	.	-0.362699481	-0.55436432	-0.117712547	-0.3093773	0.012340232	0.000111235	0.584720302	0.079631351	2134.981451	1775.829211	2307.564206	1485.846877	2350.255671	1887.46705	1920.585627	1417.90535	2416.187439	1704.362333	2134.446707	1428.498642	1587	1479	2221	1355	2162	1893	1955	1289	2184	1465	1802	1260
Acot11	qNSC	.	.	cl2	0.747573359	1.225126855	-1.379858934	-0.902305249	5.58E-05	3.66E-11	2.22E-13	7.28E-06	2221.080262	4372.934406	751.1791629	2460.694016	2533.971309	4344.265154	1089.477985	2069.107807	2825.523223	4012.522652	1073.145792	2281.062912	1651	3642	723	2244	2331	4357	1109	1881	2554	3449	906	2012
Acot12	qNSC	.	.	.	0.508243424	0.218830129	-0.409923017	-0.699335773	0.42133778	0.757782497	0.595508691	0.278797523	12.10764528	25.21461355	19.74053125	16.44848941	23.91564513	25.92400597	12.77115762	17.60006641	16.59469395	24.43113242	7.106925772	12.47101989	9	21	19	15	22	26	13	16	15	21	6	11
Acot13	.	.	.	.	0.545207783	0.213326927	0.248319841	-0.083560963	0.000480131	0.227821836	0.229019617	0.739214244	587.8934431	830.8815511	660.7883093	835.583262	543.5373893	888.3957431	594.3500277	663.3025028	460.2261789	599.1444378	633.7008813	690.4410105	437	692	636	762	500	891	605	603	416	515	535	609
Acot2	qNSC	.	.	.	0.706429393	0.608153646	-0.228589551	-0.326865245	3.08E-06	0.000122541	0.294869375	0.07943154	228.6999664	447.8595644	184.9376086	320.1972605	242.4176756	403.8162469	214.1624893	354.2013365	267.7277291	355.9965009	233.3440628	287.9671867	170	373	178	292	223	405	218	322	242	306	197	254
Acot3	.	.	.	.	0.723477068	1.943532343	-0.140109538	1.079934256	1	NA	NA	NA	0	0	0	2.193131921	1.087074779	1.994154305	0	2.200008301	0	0	1.184487629	0	0	0	0	2	1	2	0	2	0	0	1	0
Acot4	.	.	.	.	1.670418392	1.541423208	0.821683464	0.692619019	1	NA	NA	NA	0	0	0	0	0	1.994154305	0.98239674	2.200008301	0	0	0	1.133729081	0	0	0	0	0	2	1	2	0	0	0	1
Acot5	.	.	.	.	1.557472435	0.573277244	-1.057100683	-2.041306681	0.575063609	0.846125374	NA	NA	1.34529392	3.602087649	0	1.096565961	1.087074779	9.970771527	0	1.100004151	2.21262586	0	2.368975257	1.133729081	1	3	0	1	1	10	0	1	2	0	2	1
Acot6	.	.	.	.	1.330905046	1.11360986	-0.372134417	-0.589429462	7.80E-06	0.000443961	0.427670979	0.09480469	40.35881761	133.277243	20.77950658	72.3733534	48.91836504	106.6872553	46.17264678	89.1003362	47.57145599	105.8682405	39.08809174	68.02374488	30	111	20	66	45	107	47	81	43	91	33	60
Acot7	.	.	.	.	-0.851073781	-1.111526457	0.307058479	0.046605909	4.06E-07	1.89E-11	0.155398593	0.878903195	612.1087337	339.7969349	1060.793811	372.8324266	805.5224109	449.6817959	805.5653268	459.801735	662.6814451	362.9768245	708.3236019	359.3921188	455	283	1021	340	741	451	820	418	599	312	598	317
Acot8	.	.	.	.	0.574236743	0.308691531	0.368455044	0.102909918	0.028000869	0.28873918	0.289556198	0.809072788	73.99116561	156.0904648	157.92425	162.2917622	117.4040761	168.5060388	110.0284349	191.4007222	102.8871025	115.1753385	113.7108123	119.0415535	55	130	152	148	108	169	112	174	93	99	96	105
Acot9	.	.	.	.	-0.745063655	-0.699541542	0.316783096	0.362305555	0.03118567	0.040452014	0.496650972	0.429290779	395.5164125	171.6995113	434.2916875	208.3475325	198.9346845	167.5089617	214.1624893	173.8006558	210.1994567	139.6064709	351.7928257	233.5481908	294	143	418	190	183	168	218	158	190	120	297	206
Acox1	qNSC	.	qNSC	.	0.897149716	0.938251909	-0.56049907	-0.519396832	2.82E-19	1.06E-20	3.68E-07	3.51E-06	10154.27851	18501.52286	6171.513454	13187.30224	8945.538353	17209.55166	6708.787337	12684.14786	8394.702513	15487.01118	5757.794363	9846.437071	7548	15409	5940	12026	8229	17260	6829	11531	7588	13312	4861	8685
Acox2	.	.	.	.	0.070975069	0.080336901	0.004600955	0.013960267	1	0.963479668	NA	0.996933029	4.035881761	2.401391766	4.155901316	3.289697882	4.348299114	4.985385764	3.92958696	4.400016602	1.10631293	2.326774516	1.184487629	2.267458163	3	2	4	3	4	5	4	4	1	2	1	2
Acox3	.	.	.	.	0.892184626	0.967242216	-0.582986642	-0.507929003	2.55E-09	2.57E-10	0.001003458	0.003545646	616.1446155	1324.367559	338.7059573	928.7913686	656.5931663	1177.548117	492.1807667	818.4030881	671.5319485	1108.708057	467.8726133	791.3428988	458	1103	326	847	604	1181	501	744	607	953	395	698
Acoxl	.	.	.	.	-0.072015859	0.059258023	-0.140109008	-0.008800522	1	NA	NA	NA	0	0	1.038975329	0	1.087074779	0	0	1.100004151	0	1.163387258	0	0	0	0	1	0	1	0	0	1	0	1	0	0
Acp1	.	aNSC	.	.	-0.345283322	-0.519472727	0.298388856	0.124199531	0.008278777	5.11E-05	0.056328831	0.508979766	2235.878495	1560.904648	2819.779043	1485.846877	1973.040723	1672.098385	2177.973573	1885.407114	2005.745342	1656.663455	2643.776387	1959.083853	1662	1300	2714	1355	1815	1677	2217	1714	1813	1424	2232	1728
Acp2	.	.	.	.	0.504263106	0.474197583	-0.307986641	-0.338052147	1.16E-13	1.06E-11	9.83E-05	6.11E-06	1789.240914	2593.503108	1315.342767	2075.799363	1668.659785	2332.16346	1375.355436	1776.506703	1718.10398	2415.191947	1491.269924	1952.281478	1330	2160	1266	1893	1535	2339	1400	1615	1553	2076	1259	1722
Acp5	.	.	.	.	3.908961023	2.64489676	0.585464563	-0.678604103	1.53E-05	0.001570047	0.724381073	0.47510108	1.34529392	39.62296414	3.116925987	16.44848941	2.174149557	35.8947775	5.89438044	33.00012452	3.31893879	29.08468145	1.184487629	15.87220714	1	33	3	15	2	36	6	30	3	25	1	14
Acp6	qNSC	.	.	.	-0.333259289	-0.220179997	-0.008033673	0.105045674	0.007426803	0.088298039	0.972776558	0.557163184	464.1264025	387.8247703	532.9943438	464.9439673	525.0571181	408.8016326	523.6174624	410.3015482	594.0900434	463.0281286	521.1745566	479.5674014	345	323	513	424	483	410	533	373	537	398	440	423
Acpp	.	.	.	.	-0.521811472	0.985685065	-0.890467717	0.617031923	1	0.46538391	NA	0.722124192	5.381175681	2.401391766	6.233851974	12.06222557	0	3.988308611	1.96479348	5.500020753	12.16944223	5.816936289	1.184487629	1.133729081	4	2	6	11	0	4	2	5	11	5	1	1
Acr	.	.	.	.	1.515922912	1.745885456	-0.498679303	-0.268727047	0.515290423	0.365346326	NA	NA	1.34529392	4.802783533	1.038975329	6.579395764	2.174149557	4.985385764	0	3.300012452	1.10631293	3.490161774	2.368975257	1.133729081	1	4	1	6	2	5	0	3	1	3	2	1
Acrbp	qNSC	.	.	.	0.344193083	0.666792458	0.181228683	0.503828284	0.566899337	0.132929617	0.795110229	0.356451448	21.52470272	51.62992298	35.32516119	84.43557897	38.04761725	35.8947775	45.19025004	44.00016602	33.1893879	31.41145596	24.8742402	39.68051785	16	43	34	77	35	36	46	40	30	27	21	35
Acsbg1	qNSC	qNSC	.	.	0.779615857	0.851161043	-0.30795684	-0.23641143	8.15E-05	1.94E-05	0.247645022	0.397462773	14421.55082	30289.95504	12353.41666	29397.83684	18962.93244	30775.7834	15634.84412	24239.69146	18226.50552	27536.21301	13703.33738	21572.59696	10720	25227	11890	26809	17444	30866	15915	22036	16475	23669	11569	19028
Acsbg2	.	.	.	.	1.757332143	0.070595967	0.736043682	-0.950727747	1	NA	NA	NA	1.34529392	1.200695883	2.077950658	1.096565961	0	2.991231458	0	1.100004151	0	0	0	0	1	1	2	1	0	3	0	1	0	0	0	0
Acsf2	qNSC	.	.	cl2	1.919484972	1.508184035	-0.085311796	-0.496612686	1.26E-31	2.02E-19	0.768937506	0.013915897	770.8534163	3486.820845	704.4252731	2802.822595	896.8366923	3447.892794	974.5375661	2379.308978	943.6849293	2949.186699	782.9463225	1823.036363	573	2904	678	2556	825	3458	992	2163	853	2535	661	1608
Acsf3	.	.	.	.	0.807015112	0.541483655	-0.338567961	-0.604099358	4.14E-07	0.001344758	0.106655276	0.000730608	351.1217132	733.6251846	328.316204	501.130644	430.4816123	752.7932503	334.9972883	500.5018885	424.8241651	627.065732	291.3839566	388.8690749	261	611	316	457	396	755	341	455	384	539	246	343
Acsl1	.	.	.	.	0.109996181	-0.064098935	0.008382519	-0.165712528	0.578540544	0.799617347	0.981440495	0.52915073	271.7493719	247.3433519	279.4843635	230.2788517	223.9374044	248.272211	199.4265382	221.1008343	188.0731981	239.6577751	206.1008474	204.0712346	202	206	269	210	206	249	203	201	170	206	174	180
Acsl3	qNSC	qNSC	.	cl2	1.133931208	0.986540215	0.187432779	0.040041926	4.64E-10	9.83E-08	0.498313904	0.906161871	3745.298274	9617.574024	3394.3324	10323.07195	3100.337269	7043.353007	3597.536862	6048.922824	3450.590029	5933.275015	4733.212564	6856.793484	2784	8010	3267	9414	2852	7064	3662	5499	3119	5100	3996	6048
Acsl4	.	.	.	.	-0.928068903	-0.831368284	0.491631928	0.58833284	2.59E-05	0.00021979	0.074130046	0.027832833	1583.410944	728.8224011	2171.458438	841.0660918	1338.189052	697.9540069	1722.141485	1106.604176	1689.339844	997.02288	2590.474444	1696.058706	1177	607	2090	767	1231	700	1753	1006	1527	857	2187	1496
Acsl5	.	.	.	.	-0.081411244	-0.321105672	0.363072232	0.123377897	0.594902267	0.024288438	0.023539138	0.53546012	1162.333947	1019.390805	1452.48751	1037.351399	1014.240768	1044.936856	1238.802289	1108.804184	1276.685121	1199.452263	1753.04169	1409.225248	864	849	1398	946	933	1048	1261	1008	1154	1031	1480	1243
Acsl6	qNSC	qNSC	.	cl2	1.809433208	1.437345899	0.007936844	-0.364150359	4.47E-22	5.48E-14	0.984136656	0.145436886	943.0510381	4123.189663	901.8305856	3170.172192	1026.198591	3579.506978	1071.794843	2691.710157	1161.628576	3274.935131	1176.196215	2666.530799	701	3434	868	2891	944	3590	1091	2447	1050	2815	993	2352
Acsm5	qNSC	.	.	cl2	1.63387669	3.498106605	-2.149999597	-0.285760567	0.213085938	0.005216375	NA	0.860368825	9.417057442	28.8167012	1.038975329	27.41414901	6.522448672	11.96492583	0.98239674	13.20004981	3.31893879	18.61419613	2.368975257	7.936103569	7	24	1	25	6	12	1	12	3	16	2	7
Acss1	qNSC	qNSC	.	cl2	1.191315475	0.966135582	0.257951906	0.032772083	3.24E-20	1.61E-13	0.142884467	0.890586785	1218.836292	2852.853418	1338.200224	3187.717247	1170.779537	2739.968016	1497.172632	2691.710157	1267.834618	2759.554576	1538.64943	2664.263341	906	2376	1288	2907	1077	2748	1524	2447	1146	2372	1299	2350
Acss2	.	.	.	.	0.84466217	-0.206790549	1.0851004	0.033647943	0.008154667	0.613138723	0.002368579	0.954971514	1008.97044	2832.441588	1444.175707	2300.595385	1497.989045	2849.646503	3537.610661	2986.511269	2279.004636	2915.448468	5176.210937	3513.426423	750	2359	1390	2098	1378	2858	3601	2715	2060	2506	4370	3099
Acss3	.	.	.	.	2.196898289	1.733145948	0.42389207	-0.039860956	0.005517233	0.028050712	0.739284011	0.978068361	13.4529392	66.03827357	4.155901316	87.72527685	5.435373893	32.90354604	9.8239674	30.80011622	17.70100688	68.63984822	35.53462886	44.21543417	10	55	4	80	5	33	10	28	16	59	30	39
Acta1	.	.	qNSC	.	-0.213493361	-0.505528999	0.174240181	-0.11779007	1	0.803996839	0.94885069	0.966826564	29.59646625	4.802783533	32.2082352	5.482829803	5.435373893	24.92692882	6.87677718	18.70007056	0	0	0	3.401187244	22	4	31	5	5	25	7	17	0	0	0	3
Acta2	.	.	.	.	-3.344239635	-3.552020907	0.690239385	0.482464412	0.00086788	0.000404559	0.656605115	0.771977381	9289.254519	308.578842	16411.6543	504.4203419	1204.478855	385.8688581	1372.408246	567.6021417	966.9175008	433.9434472	707.1391143	504.5094412	6905	257	15796	460	1108	387	1397	516	874	373	597	445
Actb	.	aNSC	.	.	-0.484452035	-0.60317899	0.206197139	0.087470365	0.002954044	0.000225158	0.358998875	0.741968106	52466.46289	28336.42284	65498.04372	31550.39582	45819.11484	37725.41115	53674.22829	39764.05004	44400.76313	35923.07175	45433.39197	37046.86519	39000	23600	63041	28772	42149	37836	54636	36149	40134	30878	38357	32677
Actbl2	.	.	.	.	1.772201671	0.059258301	0.821684941	-0.891318704	0.959903782	0.987589189	NA	NA	0	1.200695883	1.038975329	0	0	0.997077153	0	1.100004151	0	0	0	0	0	1	1	0	0	1	0	1	0	0	0	0
Actc1	.	.	qNSC	cl1	-0.293584696	0.09376909	0.913536908	1.300894307	0.843135001	0.915678782	0.279886246	0.098830945	29.59646625	14.4083506	47.79286513	32.89697882	13.04489734	17.94738875	25.54231524	39.60014942	6.63787758	6.980323547	17.76731443	24.94203979	22	12	46	30	12	18	26	36	6	6	15	22
Actg1	.	aNSC	.	.	-0.206873598	-0.438266433	-0.017686473	-0.249079136	0.222525521	0.007734648	0.953306836	0.23166755	80459.33878	52748.97154	86383.52578	42396.52973	68007.39815	67288.74873	67217.54974	60171.32704	66254.86875	65996.63237	58500.65949	53968.90546	59808	43932	83143	38663	62560	67486	68422	54701	59888	56728	49389	47603
Actg2	.	.	.	.	-1.010805102	0.354751421	0.754887389	2.12045069	0.632362723	0.822640879	0.692787448	0.218104195	8.071763521	0	12.46770395	10.96565961	1.087074779	2.991231458	0.98239674	3.300012452	0	1.163387258	1.184487629	4.534916325	6	0	12	10	1	3	1	3	0	1	1	4
Actl6a	.	aNSC	.	.	-0.867198942	-0.975970965	0.474894353	0.366122396	3.66E-18	2.00E-23	1.46E-05	0.002175744	2145.743803	1109.442996	3116.925987	1288.465004	2175.236632	1175.553963	2723.203763	1644.506205	2153.991275	1264.601949	3161.397481	1642.773439	1595	924	3000	1175	2001	1179	2772	1495	1947	1087	2669	1449
Actl6b	.	.	.	.	1.737878954	0.577901768	1.139811752	-0.020188715	0.511883312	0.737670442	NA	NA	1.34529392	4.802783533	2.077950658	3.289697882	0	1.994154305	2.94719022	2.200008301	1.10631293	1.163387258	0	2.267458163	1	4	2	3	0	2	3	2	1	1	0	2
Actl7b	.	.	.	.	-0.906822481	-0.740863832	1.726689205	1.892658117	1	NA	NA	NA	0	0	3.116925987	1.096565961	2.174149557	0.997077153	1.96479348	1.100004151	0	0	2.368975257	2.267458163	0	0	3	1	2	1	2	1	0	0	2	2
Actl9	.	.	.	.	-0.145557622	1.953547691	-1.05251471	1.046617827	1	NA	NA	NA	1.34529392	0	0	1.096565961	0	1.994154305	0	2.200008301	1.10631293	0	1.184487629	1.133729081	1	0	0	1	0	2	0	2	1	0	1	1
Actn1	.	.	.	.	-0.973842948	-1.092533325	-0.170975686	-0.289663869	0.215404706	0.176973704	0.891052935	0.814322662	2626.013732	895.7191288	2682.6343	761.0167767	1278.39994	930.2729835	994.1855009	765.6028888	1007.851079	674.7646096	685.818337	519.2479192	1952	746	2582	694	1176	933	1012	696	911	580	579	458
Actn2	.	.	.	.	-0.797114976	-0.339210806	0.048097629	0.506003893	0.24430149	0.643295287	0.96440102	0.561777959	32.28705409	15.60904648	46.75388981	23.02788517	23.91564513	18.9444659	21.61272828	19.80007471	18.80731981	8.143710805	8.2914134	18.1396653	24	13	45	21	22	19	22	18	17	7	7	16
Actn3	.	.	.	.	0.569275679	0.766872644	0.224372908	0.421970075	0.497965463	0.243617058	0.828247514	0.617871884	6.726469601	14.4083506	11.42872862	24.12445113	11.95782256	18.9444659	12.77115762	22.00008301	9.95681637	9.307098063	9.475901029	11.33729081	5	12	11	22	11	19	13	20	9	8	8	10
Actn4	.	.	.	.	-0.271307855	-0.349531417	0.082692692	0.004469525	0.484401181	0.332690228	0.873617687	0.996838353	5060.995728	3650.115485	5928.393227	3903.77482	4373.301834	4103.969561	4588.775172	4118.41554	4138.716671	3491.325161	3855.507231	3258.33738	3762	3040	5706	3560	4023	4116	4671	3744	3741	3001	3255	2874
Actr10	.	.	qNSC	.	-0.022637816	-0.239777027	0.263828972	0.046689802	0.84973673	0.024794849	0.029284129	0.785228669	2363.681418	2085.608749	2687.829176	2004.522576	2014.349565	2203.540508	2219.234236	2156.008135	2003.532716	1987.065436	2752.749249	2324.144617	1757	1737	2587	1828	1853	2210	2259	1960	1811	1708	2324	2050
Actr1a	.	.	qNSC	.	-0.051021655	-0.216335715	0.200010471	0.034696448	0.58984484	0.017265001	0.058528433	0.816539376	4661.443434	4909.645466	5684.234025	5209.784879	5494.075931	5279.523524	6451.399391	5512.120799	5554.797221	4979.297464	5916.515705	4817.214867	3465	4089	5471	4751	5054	5295	6567	5011	5021	4280	4995	4249
Actr1b	.	.	.	.	-0.024244334	-0.316777213	0.091797504	-0.200735321	0.865324916	0.003605554	0.560933055	0.133540475	2557.403742	2667.946252	3243.680977	2371.872173	2955.756323	3024.135004	3051.324274	2629.00992	3024.659551	2704.875375	2806.051192	2307.13868	1901	2222	3122	2163	2719	3033	3106	2390	2734	2325	2369	2035
Actr2	.	.	.	.	-0.113089688	-0.131290814	0.031312057	0.013111121	0.566521011	0.574495263	0.924461137	0.970501344	7908.982957	6956.831947	7211.527759	5785.482008	6989.890826	6508.919653	6968.140077	7062.026647	7827.16398	7546.893142	9045.93202	8356.717058	5879	5794	6941	5276	6430	6528	7093	6420	7075	6487	7637	7371
Actr3	.	.	.	.	-0.535910958	-0.341815998	0.202679036	0.39677418	0.001699785	0.062134885	0.396498266	0.053565275	10370.87083	5664.883177	11171.06274	6577.202632	7780.19419	5495.889266	8455.488741	7704.429071	8142.463165	6973.343224	10630.77647	9592.481757	7709	4718	10752	5998	7157	5512	8607	7004	7360	5994	8975	8461
Actr3b	.	.	.	.	0.621305014	0.327684331	0.219582214	-0.074038266	0.01046026	0.231107955	0.537086108	0.857843273	472.198166	955.753923	543.3840971	860.8042791	625.0679977	892.3840517	664.1001962	881.1033246	732.3791597	969.1015858	926.2693256	934.192763	351	796	523	785	575	895	676	801	662	833	782	824
Actr5	.	.	.	.	-0.298453544	-0.474521982	0.04718111	-0.12888711	0.209525763	0.061544876	0.907175723	0.741758033	135.8746859	109.2633254	169.3529786	93.20810665	168.4965907	143.57911	189.6025708	127.6004815	168.1595654	131.4627601	129.1091515	131.5125734	101	91	163	85	155	144	193	116	152	113	109	116
Actr6	.	.	.	.	0.257896654	-0.096570363	0.440179917	0.085712988	0.211169263	0.675296503	0.036815813	0.768634752	396.8617065	480.2783533	504.9420099	383.7980862	319.5999849	412.7899412	414.5714243	431.201627	371.7211445	407.1855403	556.7091854	564.5970825	295	400	486	350	294	414	422	392	336	350	470	498
Actr8	.	.	qNSC	.	-0.133407503	-0.427951372	0.258471479	-0.036072353	0.193433672	4.05E-06	0.01913694	0.827358187	743.9475379	794.8606746	981.8316859	785.1412278	919.6652627	773.7318705	1047.234925	749.1028266	971.3427525	841.1289875	1133.554661	815.1512095	553	662	945	716	846	776	1066	681	878	723	957	719
Actrt3	.	.	.	.	-1.033868803	-2.473585487	1.430964741	-0.008800351	1	NA	NA	NA	0	0	1.038975329	0	1.087074779	0	0	0	0	0	2.368975257	0	0	0	1	0	1	0	0	0	0	0	2	0
Acvr1	.	.	.	.	-0.290729512	-0.324826968	0.062015176	0.027917788	0.063447559	0.04197235	0.803174868	0.918296005	746.6381257	561.9256733	823.9074359	578.9868272	677.2475871	560.3573598	721.0792071	595.1022455	708.0402752	620.0854085	678.7114112	602.0101422	555	468	793	528	623	562	734	541	640	533	573	531
Acvr1b	.	.	.	.	0.693695774	0.668309346	-0.057650901	-0.083037252	9.42E-05	0.000182551	0.849235849	0.777124687	277.1305476	629.1646428	270.1335855	586.6627889	403.3047429	577.3076714	414.5714243	586.3022123	398.2726548	543.3018494	354.161801	478.4336723	206	524	260	535	371	579	422	533	360	467	299	422
Acvr1c	.	.	.	.	-0.661162226	-0.129768243	1.27537101	1.806753402	0.944519003	0.931911807	NA	0.343931874	1.34529392	0	4.155901316	3.289697882	1.087074779	0.997077153	1.96479348	2.200008301	1.10631293	1.163387258	2.368975257	2.267458163	1	0	4	3	1	1	2	2	1	1	2	2
Acvr2a	.	.	.	.	-0.323663169	-0.303682751	0.287225402	0.307205956	0.129434008	0.155526305	0.262549151	0.22334277	647.0863756	410.637992	699.2303964	491.2615503	555.4952119	405.8104012	627.7515168	533.502013	571.9637848	601.4712123	838.6172411	728.9877993	481	342	673	448	511	407	639	485	517	517	708	643
Acvr2b	.	.	.	.	-0.680602605	-0.028723663	0.484467161	1.13634649	0.07845918	0.95165752	0.232261341	0.002652921	21.52470272	16.80974236	35.32516119	47.15233631	39.13469203	20.93862021	54.0318207	48.40018263	34.29570083	22.1043579	45.01052989	36.2793306	16	14	34	43	36	21	55	44	31	19	38	32
Acvrl1	.	.	.	.	8.006130287	8.57446463	-1.101905033	-0.533578896	4.35E-09	3.09E-10	0.71980475	0.455135364	0	132.0765471	0	85.53214493	0	116.6580269	0	66.00024904	1.10631293	75.62017176	0	72.5586612	0	110	0	78	0	117	0	60	1	65	0	64
Acy1	.	.	.	.	-0.286460017	-0.350824089	0.282682248	0.218318311	0.160513174	0.07188088	0.2354746	0.391563025	306.7270138	266.5544861	497.6691826	322.3903924	405.4788924	302.1143773	413.5890275	375.1014154	340.7443824	295.5003635	370.7446278	308.3743101	228	222	479	294	373	303	421	341	308	254	313	272
Acy3	.	.	.	.	1.133740519	1.188031702	-0.463939249	-0.40964809	2.75E-05	2.89E-05	0.230979576	0.24957899	119.7311589	225.730826	73.76724836	211.6372304	88.05305707	233.3160537	81.53892942	159.5006018	80.76084389	171.0179269	52.11745566	103.1693464	89	188	71	193	81	234	83	145	73	147	44	91
Acyp1	.	.	.	.	0.875540282	0.613055746	-0.052575504	-0.315059988	1.33E-06	0.001328862	0.873086711	0.176752673	221.9734968	349.402502	208.8340411	322.3903924	204.3700584	439.7110244	178.7962067	304.7011497	160.4153748	282.7031037	176.4886567	235.8156489	165	291	201	294	188	441	182	277	145	243	149	208
Acyp2	.	.	qNSC	.	0.725986309	-0.04341797	0.454651661	-0.314752581	9.91E-05	0.87165304	0.051929473	0.190549849	165.4711522	313.3816255	287.7961661	239.0513794	186.9768619	322.0559203	186.6553806	248.600938	168.1595654	225.697128	240.4509886	205.2049637	123	261	277	218	172	323	190	226	152	194	203	181
Ada	.	.	aNSC	.	-0.379806148	-0.687553921	0.58972896	0.281981641	0.318542884	0.024193534	0.102594533	0.528660275	55.15705073	33.61948473	105.9754836	54.82829803	56.52788849	69.79540069	81.53892942	68.20025734	73.01665338	37.22839225	91.2055474	49.88407958	41	28	102	50	52	70	83	62	66	32	77	44
Adad2	.	.	.	.	-0.072002344	1.021050007	-1.101901142	-0.008800539	1	NA	NA	NA	0	0	0	0	1.087074779	0.997077153	0	0	0	0	0	1.133729081	0	0	0	0	1	1	0	0	0	0	0	1
Adal	.	.	.	.	-0.172393234	0.018362407	-0.174536542	0.016219229	0.396295105	0.944383429	0.468031674	0.958927616	601.3463823	522.3027092	465.4609474	448.4954779	480.4870521	415.7811727	430.2897721	438.9016561	567.5385331	525.8510406	566.1850865	591.8065805	447	435	448	409	442	417	438	399	513	452	478	522
Adam10	.	.	.	.	-0.37858376	-0.190623162	-0.105181251	0.082779494	0.025767959	0.329694981	0.687194256	0.765052656	7614.363589	5262.650056	5965.796339	5197.722653	6357.213305	4565.616282	6003.426478	5308.620031	7317.153719	6547.543487	7823.540787	6835.252631	5660	4383	5742	4740	5848	4579	6111	4826	6614	5628	6605	6029
Adam11	qNSC	.	.	cl2	2.318572184	2.368086115	-0.197788122	-0.148273913	9.22E-10	4.75E-10	0.765834752	0.816848307	24.21529056	258.1496149	34.28618586	246.7273411	72.83401017	289.1523743	73.6797555	298.1011248	77.4419051	330.4019812	45.01052989	247.1529397	18	215	33	225	67	290	75	271	70	284	38	218
Adam12	aNSC	.	aNSC	cl3	-1.200823924	-0.295619406	-0.514474008	0.390730693	1.28E-16	0.07466993	0.003011096	0.031876058	15636.35123	5553.21846	8484.272537	8332.804735	13285.14087	5162.865497	10862.36075	7356.827759	14709.53672	8265.866467	11196.96155	9194.54285	11623	4625	8166	7599	12221	5178	11057	6688	13296	7105	9453	8110
Adam15	.	.	.	.	0.766745045	0.596468207	-0.081456678	-0.251733464	9.66E-08	5.49E-05	0.733871765	0.184438584	1977.582063	3744.97046	2080.028609	3539.714921	2579.62845	4374.177469	2611.210535	3557.413423	2285.642513	3526.226779	1775.546955	2684.670465	1470	3119	2002	3228	2373	4387	2658	3234	2066	3031	1499	2368
Adam17	.	.	.	.	0.138993144	0.170806712	-0.114805286	-0.082991654	0.26053439	0.175105783	0.479788261	0.624525395	3287.898341	3495.225716	2599.516273	3101.088537	2897.054285	3079.971325	2769.37641	3125.111792	3201.669619	3761.231005	3301.167021	3530.432359	2444	2911	2502	2828	2665	3089	2819	2841	2894	3233	2787	3114
Adam19	.	.	.	.	-1.318169223	-0.970680535	0.302806241	0.65029537	4.35E-09	2.63E-05	0.341787093	0.016814846	3803.145913	1420.42323	4369.930234	2650.399927	4247.20116	1453.738489	5893.398043	2737.910331	5564.754038	2587.373262	6533.633759	3182.377531	2827	1183	4206	2417	3907	1458	5999	2489	5030	2224	5516	2807
Adam1a	.	.	.	.	-0.347942346	0.114973999	0.219525469	0.682441996	0.450847209	0.799617347	0.672750209	0.105091245	59.19293249	50.42922709	75.84519902	59.21456187	52.17958937	23.92985167	58.9438044	47.30017848	28.76413618	36.06500499	26.05872783	69.15747396	44	42	73	54	48	24	60	43	26	31	22	61
Adam1b	.	.	.	.	-0.071800727	1.923174146	-1.101890306	0.893333727	1	NA	NA	NA	1.34529392	0	0	1.096565961	0	0	0	0	0	1.163387258	0	1.133729081	1	0	0	1	0	0	0	0	0	1	0	1
Adam2	.	.	.	.	2.239710221	1.942694069	0.499717603	0.202702406	0.307851774	0.304277972	NA	NA	1.34529392	8.404871182	0	10.96565961	0	8.973694375	1.96479348	11.00004151	3.31893879	4.653549032	4.737950514	3.401187244	1	7	0	10	0	9	2	10	3	4	4	3
Adam21	.	.	.	.	-0.63517453	-1.377794637	-0.57079345	-1.313411328	0.796184936	0.352287226	NA	0.465562412	12.10764528	4.802783533	7.272827303	1.096565961	4.348299114	4.985385764	2.94719022	2.200008301	1.10631293	1.163387258	1.184487629	1.133729081	9	4	7	1	4	5	3	2	1	1	1	1
Adam22	.	.	.	.	0.099472439	0.649509614	-0.884110686	-0.334073397	0.559398531	0.00026914	1.87E-06	0.128288509	1225.562761	976.165753	542.3451217	845.4523556	747.9074477	895.3752832	484.3215928	708.402673	766.6748605	1059.845792	454.8432494	770.9357753	911	813	522	771	688	898	493	644	693	911	384	680
Adam23	qNSC	.	qNSC	cl2	2.63940634	2.292196078	-0.408250891	-0.755461123	2.28E-20	7.17E-15	0.351791898	0.029285925	143.9464495	829.6808553	75.84519902	396.9568777	91.3142814	692.9686212	85.46851638	480.7018138	108.4186671	611.9416977	97.12798555	386.6016167	107	691	73	362	84	695	87	437	98	526	82	341
Adam28	.	.	.	.	0.378041021	1.114805529	-0.730028023	0.006751895	1	NA	NA	NA	0	1.200695883	0	3.289697882	1.087074779	1.994154305	1.96479348	1.100004151	2.21262586	1.163387258	0	0	0	1	0	3	1	2	2	1	2	1	0	0
Adam30	.	.	.	.	-0.071915989	2.911718845	-0.140107203	2.843661176	1	NA	NA	NA	0	0	0	3.289697882	0	0	0	0	0	0	0	1.133729081	0	0	0	3	0	0	0	0	0	0	0	1
Adam32	.	.	.	.	0.331991394	0.39267897	-0.342541861	-0.281854423	0.986561104	0.759847452	NA	0.85147849	6.726469601	6.003479416	1.038975329	4.386263842	2.174149557	2.991231458	4.9119837	4.400016602	2.21262586	4.653549032	2.368975257	2.267458163	5	5	1	4	2	3	5	4	2	4	2	2
Adam33	.	.	.	.	-1.033753139	1.021043947	-1.101894601	0.952985679	1	NA	NA	NA	1.34529392	0	0	0	0	0	0	1.100004151	0	0	0	0	1	0	0	0	0	0	0	1	0	0	0	0
Adam4	.	.	aNSC	.	-0.342715475	-0.21572421	0.697095593	0.824083824	1	0.892073421	NA	0.660884686	4.035881761	2.401391766	5.194876645	5.482829803	2.174149557	0.997077153	3.92958696	2.200008301	1.10631293	2.326774516	2.368975257	2.267458163	3	2	5	5	2	1	4	2	1	2	2	2
Adam5	.	.	.	.	0.043395991	0.817283936	-0.587473579	0.186416097	1	0.276974489	0.547938567	0.862626015	18.83411488	15.60904648	12.46770395	25.22101709	9.783673007	9.970771527	6.87677718	13.20004981	13.27575516	17.45080887	8.2914134	10.20356173	14	13	12	23	9	10	7	12	12	15	7	9
Adam8	.	.	.	.	-0.188724945	0.21273886	-0.267537028	0.133927302	0.84973673	0.719918234	0.698171701	0.859356652	37.66822977	49.22853121	40.52003783	57.02142995	36.96054247	31.90646889	49.119837	38.50014527	60.84721115	38.39177951	22.50526494	35.14560152	28	41	39	52	34	32	50	35	55	33	19	31
Adam9	.	.	.	.	-0.495919945	-0.338192292	-0.308815192	-0.151087207	0.056457706	0.222542132	0.356060965	0.693107234	8646.204025	4957.673302	6569.441005	4223.97208	6470.269082	4653.359072	5115.339825	4558.4172	5678.70427	5134.027969	5101.588216	4496.369537	6427	4129	6323	3852	5952	4667	5207	4144	5133	4413	4307	3966
Adamts1	qNSC	.	.	cl3	-1.761688405	-1.611210554	-0.503469475	-0.352987539	0.010184093	0.024059892	0.628612353	0.753168736	15383.43598	2172.058853	10389.75329	1549.447702	2027.394462	1852.56935	1645.514539	1458.605504	2001.32009	1699.708784	1657.098192	1473.847806	11435	1809	10000	1413	1865	1858	1675	1326	1809	1461	1399	1300
Adamts10	.	.	qNSC	.	-0.538884101	-0.548825961	0.467861479	0.457919825	0.012711989	0.008665422	0.056688703	0.070444334	263.6776084	216.125259	507.0199606	354.1908053	368.5183499	200.4125077	460.7440711	272.8010294	321.9370626	241.9845496	352.9773133	276.6298958	196	180	488	323	339	201	469	248	291	208	298	244
Adamts12	.	.	.	.	-0.053351234	0.599662406	0.243217598	0.896231857	1	0.111489886	0.656014922	0.029164441	72.64587169	76.84453652	82.07905099	203.9612687	82.61768317	57.83047486	113.9580218	118.8004483	119.4817964	131.4627601	130.2936391	171.1930913	54	64	79	186	76	58	116	108	108	113	110	151
Adamts13	.	.	.	.	0.283524138	0.450940146	-0.007313986	0.160102208	0.336746141	0.17172849	0.990260063	0.735929623	80.71763521	85.2494077	93.50777961	179.8368175	100.0108796	143.57911	82.52132616	123.2004649	91.82397319	102.3780787	95.94349792	68.02374488	60	71	90	164	92	144	84	112	83	88	81	60
Adamts14	.	.	.	.	-1.016235191	-0.796535524	-0.700761105	-0.48106106	1.84E-05	0.001218156	0.012999256	0.112147618	3898.661781	2000.359341	2648.348114	1279.692476	4707.033791	1937.320908	3193.771802	1776.506703	5225.115968	2901.487821	2667.46614	1843.443486	2898	1666	2549	1167	4330	1943	3251	1615	4723	2494	2252	1626
Adamts15	.	.	.	.	-0.679529197	-0.716975244	-0.27429193	-0.311737435	0.322274593	0.270443045	0.753205821	0.738793898	48.43058113	22.81322178	45.71491448	19.73818729	39.13469203	27.91816028	29.4719022	16.50006226	18.80731981	15.12403435	11.84487629	17.00593622	36	19	44	18	36	28	30	15	17	13	10	15
Adamts16	.	.	.	.	0.922705143	1.783151362	-0.573841402	0.286606206	0.209672626	0.007082954	0.573223207	0.768320106	4.035881761	15.60904648	6.233851974	32.89697882	17.39319646	29.91231458	8.84157066	25.30009546	14.38206809	23.26774516	9.475901029	26.07576887	3	13	6	30	16	30	9	23	13	20	8	23
Adamts17	.	.	.	.	-0.682307679	-0.399465013	-0.092278344	0.190564847	0.055011311	0.294655162	0.864384502	0.727383914	61.88352033	42.02435591	91.42982895	71.27678744	105.4462535	46.86262618	92.34529356	57.20021583	84.07978268	68.63984822	52.11745566	51.01780866	46	35	88	65	97	47	94	52	76	59	44	45
Adamts19	.	.	.	.	-1.449551435	-1.201292529	-0.691413532	-0.443152803	0.00126743	0.012859883	0.249359321	0.515555765	119.7311589	69.64036122	109.0924095	59.21456187	296.7714146	96.71648382	201.3913317	64.90024489	304.2360557	97.72452966	136.2160773	70.29120304	89	58	105	54	273	97	205	59	275	84	115	62
Adamts2	.	.	.	.	0.46076272	0.645185468	-1.097813966	-0.913391045	0.351327584	0.191600912	0.032148595	0.059131136	60.53822641	75.64384064	25.97438323	28.51071498	36.96054247	42.87431757	24.5599185	38.50014527	26.55151032	51.18903935	5.922438143	22.67458163	45	63	25	26	34	43	25	35	24	44	5	20
Adamts20	.	.	.	.	-1.689128403	-1.066064153	0.347304793	0.970370898	0.002285939	0.039322007	0.628498057	0.17723097	40.35881761	1.200695883	47.79286513	18.64162133	17.39319646	15.95323444	36.34867938	15.40005811	34.29570083	10.47048532	31.98116597	21.54085255	30	1	46	17	16	16	37	14	31	9	27	19
Adamts3	.	.	.	.	-1.372214879	-1.555467078	0.813118354	0.629866466	6.55E-07	4.41E-09	0.008509408	0.077607771	178.9240914	58.83409827	295.0689934	96.49780453	210.892507	76.77494076	394.9234895	138.600523	181.4353205	84.92726983	313.8892216	106.5705336	133	49	284	88	194	77	402	126	164	73	265	94
Adamts4	.	.	.	.	0.389081448	0.632249334	-0.225982373	0.017185908	0.210299663	0.034876717	0.597736138	0.975078488	656.5034331	1165.875703	610.9174935	1395.928468	1068.594507	1104.761485	1090.460381	1406.905309	1229.113665	1600.820867	825.5878771	1114.455687	488	971	588	1273	983	1108	1110	1279	1111	1376	697	983
Adamts5	.	.	.	.	0.93261334	0.88187113	0.216860743	0.166118626	0.015992337	0.019336351	0.717373185	0.777261224	67.26469601	121.2702842	62.33851974	132.6844812	39.13469203	93.72525236	72.69735876	94.60035695	43.14620427	68.63984822	36.71911649	90.69832651	50	101	60	121	36	94	74	86	39	59	31	80
Adamts6	.	.	.	.	-0.54238525	-0.066260478	-0.231021382	0.245103809	0.044120289	0.851663034	0.531470641	0.499623379	496.4134566	363.8108526	345.9787846	418.8881969	538.1020154	261.234214	451.9025004	385.0014527	640.5551865	527.0144278	631.331906	560.0621662	369	303	333	382	495	262	460	350	579	453	533	494
Adamts7	.	.	.	.	-0.937166037	-0.602876432	0.045051327	0.379341235	1.03E-05	0.006937719	0.904219273	0.174280771	772.1987102	449.0602603	966.247056	761.0167767	1207.740079	525.4596595	1312.482045	733.7027685	1370.72172	777.1426883	1180.934166	783.4067952	574	374	930	694	1111	527	1336	667	1239	668	997	691
Adamts8	.	.	.	.	-3.210522004	-2.356838377	-0.363346501	0.490341642	1.20E-05	0.001908224	0.758145076	0.683459405	289.2381929	19.21113413	317.9264507	24.12445113	254.3754982	32.90354604	141.4651306	62.70023659	155.9901231	23.26774516	84.09862163	19.27339438	215	16	306	22	234	33	144	57	141	20	71	17
Adamts9	.	.	.	.	-0.11818834	0.039185544	-0.028885685	0.128488369	0.507803077	0.871912441	0.925226496	0.61866977	1214.80041	1175.48127	1184.431875	1409.087259	1212.088378	1207.460432	1254.520637	1376.105192	1716.997667	1436.783264	1626.301514	1389.951854	903	979	1140	1285	1115	1211	1277	1251	1552	1235	1373	1226
Adamtsl1	.	.	.	.	-0.115376819	0.304639707	-0.908442771	-0.488426005	0.725879428	0.505387379	0.036236963	0.312942017	174.8882096	105.6612377	76.88417435	82.24244704	108.7074779	135.6024928	73.6797555	85.80032375	81.86715682	94.23436789	42.64155463	71.42493212	130	88	74	75	100	136	75	78	74	81	36	63
Adamtsl2	.	.	.	.	4.717286852	2.369099526	1.851603574	-0.496612903	0.000944251	0.025077688	NA	0.716147456	0	30.01739708	2.077950658	12.06222557	1.087074779	16.9503116	4.9119837	24.20009131	1.10631293	13.96064709	1.184487629	6.802374488	0	25	2	11	1	17	5	22	1	12	1	6
Adamtsl3	.	.	.	.	-0.900771613	-0.764167894	-1.813797895	-1.677193626	0.028188025	0.089592621	1.78E-05	0.000159337	473.5434599	202.9176043	110.1313849	49.34546823	373.9537238	222.3482051	110.0284349	84.7003196	191.3921369	130.2993729	74.6227206	39.68051785	352	169	106	45	344	223	112	77	173	112	63	35
Adamtsl4	.	.	.	.	1.41351767	1.605165063	-0.926403865	-0.734756591	0.004744881	0.002477619	0.172472311	0.266471787	75.33645953	217.3259549	47.79286513	108.5600301	68.48571105	170.5001931	29.4719022	118.8004483	50.89039478	130.2993729	24.8742402	83.89595202	56	181	46	99	63	171	30	108	46	112	21	74
Adamtsl5	.	.	.	.	1.845474735	2.310783158	-1.040377851	-0.575069357	4.14E-13	3.33E-16	0.003565283	0.051617328	60.53822641	223.3294343	31.16925987	159.0020643	63.05033716	249.2692882	35.36628264	151.8005728	51.99670771	157.0572798	17.76731443	112.2391791	45	186	30	145	58	250	36	138	47	135	15	99
Adap1	.	.	.	.	0.333704073	0.92445474	-0.927532105	-0.336780962	0.59761713	0.064910884	0.113669047	0.598683762	39.01352369	34.82018061	14.54565461	31.80041286	27.17686946	36.89185465	17.68314132	39.60014942	21.01994567	37.22839225	13.02936391	14.73847806	29	29	14	29	25	37	18	36	19	32	11	13
Adap2	.	.	.	.	1.132749954	0.32308127	0.594404992	-0.215267949	0.667346356	0.869580274	NA	NA	1.34529392	0	0	2.193131921	1.087074779	2.991231458	2.94719022	3.300012452	1.10631293	4.653549032	2.368975257	1.133729081	1	0	0	2	1	3	3	3	1	4	2	1
Adar	.	.	.	.	1.054343659	0.970227071	-0.003958012	-0.088074532	1.41E-17	6.80E-15	0.987408597	0.657787127	1046.63867	2783.213057	1088.846145	2672.331246	1501.250269	2603.368446	1609.16586	2690.610152	1422.718428	2871.239752	1265.032787	2404.639381	778	2318	1048	2437	1381	2611	1638	2446	1286	2468	1068	2121
Adarb1	.	.	.	.	0.844650151	0.572020375	0.016546548	-0.256083147	1.73E-05	0.005136525	0.96637434	0.335246062	209.8658516	499.4894874	221.3017451	463.8474013	302.2067884	496.5444221	312.4021633	438.9016561	289.8539877	447.9040943	279.5390804	306.106852	156	416	213	423	278	498	318	399	262	385	236	270
Adarb2	.	.	.	.	-0.549794962	-0.194539765	-0.279661305	0.075594505	0.490305918	0.811895268	0.761209523	0.94593014	20.1794088	13.20765471	15.58462994	24.12445113	16.30612168	10.96784868	19.6479348	9.900037356	14.38206809	10.47048532	5.922438143	2.267458163	15	11	15	22	15	11	20	9	13	9	5	2
Adat1	.	.	.	.	-0.467619221	-0.479999011	0.25304369	0.240664224	0.073612114	0.081689768	0.49148382	0.526621232	100.897044	109.2633254	155.8462994	128.2982174	153.2775438	112.6697183	167.0074458	133.1005022	203.5615791	110.5217895	226.2371371	131.5125734	75	91	150	117	141	113	170	121	184	95	191	116
Adat2	.	.	.	.	0.210180085	-0.135001925	0.299674945	-0.045506975	0.296677425	0.592333375	0.261062316	0.896323186	96.86116226	126.0730677	126.7549901	138.167311	96.7496553	122.6404898	130.6587664	117.7004441	126.119674	122.1556621	137.4005649	103.1693464	72	105	122	126	89	123	133	107	114	105	116	91
Adat3	.	.	.	.	-0.569743663	-0.764798	0.155490366	-0.039563644	0.163595137	0.040381764	0.777772105	0.954386998	32.28705409	31.21809296	67.53339639	31.80041286	73.92108494	30.90939173	55.99661418	34.10012867	43.14620427	39.55516677	43.82604226	32.87814336	24	26	65	29	68	31	57	31	39	34	37	29
Adc	.	.	.	.	0.757757016	0.618778064	-1.253708028	-1.392686874	0.008272385	0.049722975	7.71E-05	5.86E-06	614.7993215	947.3490518	260.7828076	389.280916	508.7509964	1076.843325	229.8808372	380.6014361	477.9271858	681.7449331	180.0421195	260.7576887	457	789	251	355	468	1080	234	346	432	586	152	230
Adck1	.	.	qNSC	.	0.423535702	0.129475417	-0.161505361	-0.455565587	0.002443842	0.446810826	0.414193275	0.003220402	373.9917098	529.5068845	352.2126365	409.0191033	446.787734	604.2287546	397.8706797	424.6016021	425.930478	539.8116877	366.0066772	387.7353458	278	441	339	373	411	606	405	386	385	464	309	342
Adck2	.	.	.	.	0.643030219	0.352706309	-0.107102478	-0.397426368	1.75E-05	0.030265338	0.661196821	0.022940936	211.2111455	385.4233785	196.3663372	319.1006945	240.2435261	326.0442289	218.0920763	255.2009629	223.4752119	345.5260156	213.2077731	226.7458163	157	321	189	291	221	327	222	232	202	297	180	200
Adck3	.	.	.	.	1.286421269	1.883285131	-0.507586802	0.089276768	0.001472546	4.96E-06	0.405647046	0.898778076	53.81175681	116.4675007	37.40311184	219.3131921	59.78911282	141.5849557	44.2078533	108.9004109	35.40201376	104.7048532	22.50526494	57.82018315	40	97	36	200	55	142	45	99	32	90	19	51
Adck4	.	.	.	.	0.743438162	0.215329172	-0.319121788	-0.847230739	1.11E-05	0.290736135	0.15469037	3.24E-06	587.8934431	956.9546189	468.5778734	559.2486399	552.2339875	1058.895936	468.603245	566.5021376	542.0933357	798.0836589	409.8327195	438.7531545	437	797	451	510	508	1062	477	515	490	686	346	387
Adck5	.	.	.	.	-0.157912386	-0.110331297	-0.142483257	-0.094902001	0.433455866	0.694960502	0.661196821	0.788586502	186.9958549	201.7169084	229.6135477	199.5750048	270.6816199	196.4241991	174.8666197	198.0007471	182.5416334	176.8348632	176.4886567	140.5824061	139	168	221	182	249	197	178	180	165	152	149	124
Adcy1	.	.	.	.	-0.575143045	0.141981008	-0.954520474	-0.237396046	0.025066793	0.676929749	0.000732107	0.523327408	1420.63038	737.2272723	708.5811744	643.6842189	1124.035321	801.6500308	610.0683755	823.9031088	952.5354327	807.390757	484.4554401	522.6491065	1056	614	682	587	1034	804	621	749	861	694	409	461
Adcy10	.	.	.	.	-2.462468918	-0.502755338	-0.107828666	1.85189646	1	0.866845256	NA	NA	0	0	3.116925987	1.096565961	1.087074779	0	0	0	2.21262586	0	0	1.133729081	0	0	3	1	1	0	0	0	2	0	0	1
Adcy2	.	.	.	.	0.616738566	0.841980369	-1.715894536	-1.490652591	0.043874912	0.015965401	4.44E-07	6.82E-06	208.5205576	331.3920637	51.94876645	130.4913493	144.5809456	235.310208	51.08463048	63.80024074	153.7774973	209.4097064	50.93296803	81.62849386	155	276	50	119	133	236	52	58	139	180	43	72
Adcy3	.	.	.	.	0.375207289	0.199034199	-0.016964163	-0.193137162	0.024407036	0.276621531	0.954445093	0.369553368	419.7317031	590.7423745	468.5778734	524.1585292	483.7482765	661.0621523	504.9519243	656.7024779	571.9637848	664.2941243	486.8244154	495.4396085	312	492	451	478	445	663	514	597	517	571	411	437
Adcy4	.	.	.	.	7.709895423	5.753637578	1.749703784	-0.206591827	6.99E-07	5.72E-05	0.542540086	0.896589236	0	54.03131474	0	47.15233631	0	47.85970333	0	34.10012867	0	33.73823048	2.368975257	36.2793306	0	45	0	43	0	48	0	31	0	29	2	32
Adcy5	.	.	.	.	-0.310571942	-0.051008157	0.272765578	0.53232936	0.526683461	0.943894904	0.710269735	0.415218204	63.22881425	48.02783533	56.10466777	80.04931512	83.70475795	60.82170632	124.764386	103.4003902	53.10302064	52.35242661	60.40886906	49.88407958	47	40	54	73	77	61	127	94	48	45	51	44
Adcy6	.	.	.	.	-0.089538776	-0.073574105	-0.109410783	-0.093445971	0.64011475	0.766800619	0.700266914	0.754157137	1447.536258	1554.901169	1469.111115	1607.565698	1618.654345	1438.782331	1609.16586	1380.505209	1825.416334	1605.474416	1456.919783	1321.928109	1076	1295	1414	1466	1489	1443	1638	1255	1650	1380	1230	1166
Adcy7	.	.	.	.	0.266372702	-0.443493734	0.458992075	-0.250873405	0.873129211	0.599884926	0.655627186	0.827527209	4.035881761	10.80626295	12.46770395	7.675961724	8.696598229	7.976617222	16.70074458	5.500020753	11.0631293	10.47048532	3.553462886	11.33729081	3	9	12	7	8	8	17	5	10	9	3	10
Adcy8	.	.	.	.	1.33083289	0.801680346	0.746745733	0.217593158	4.55E-11	5.37E-05	0.002079601	0.427725192	119.7311589	298.9732749	156.8852747	365.1564649	93.48843096	280.1786799	194.5145545	280.5010584	100.6744766	207.0829319	172.9351938	268.6937923	89	249	151	333	86	281	198	255	91	178	146	237
Adcy9	.	.	.	.	1.424960192	1.394206526	-0.391104795	-0.421858427	5.71E-16	9.09E-15	0.105678191	0.05111496	287.8928989	816.4732005	155.8462994	679.8708956	256.5496477	678.0124639	251.4935654	506.0019093	281.0034842	721.3000999	221.4991865	467.0963815	214	680	150	620	236	680	256	460	254	620	187	412
Adcyap1	.	.	.	.	2.016991768	-0.962159595	-0.218040391	-3.197227394	0.486117782	0.706516357	NA	NA	5.381175681	10.80626295	2.077950658	0	0	3.988308611	0	0	0	5.816936289	2.368975257	2.267458163	4	9	2	0	0	4	0	0	0	5	2	2
Adcyap1r1	qNSC	.	.	.	0.770147568	0.758358718	-0.000925089	-0.012713214	0.028838554	0.033807669	0.999358429	0.987276077	9075.352786	21463.63961	8768.951777	21755.86866	13409.06739	20920.67282	15599.47783	22566.58515	17183.25243	25268.77124	15275.15246	22736.93673	6746	17876	8440	19840	12335	20982	15879	20515	15532	21720	12896	20055
Add1	.	.	qNSC	.	0.325513868	0.342761721	-0.268024395	-0.250776517	4.15E-06	1.65E-06	0.000921773	0.002023758	7027.815439	8334.030125	5257.215165	7134.25814	6439.830988	8441.255175	5690.041918	7192.927141	6146.674639	7794.694628	5334.932279	6322.807087	5224	6941	5060	6506	5924	8466	5792	6539	5556	6700	4504	5577
Add2	.	.	.	.	0.044058899	0.420242549	0.092248995	0.468433149	1	0.305006125	0.877651815	0.324621707	351.1217132	417.8421673	357.4075132	642.5876529	710.9469052	606.2229089	778.0582181	882.2033288	553.156465	642.1897664	587.5058638	781.139337	261	348	344	586	654	608	792	802	500	552	496	689
Add3	qNSC	qNSC	.	.	0.742407637	0.505728882	-0.44773662	-0.684415313	2.63E-08	0.000261087	0.00448126	2.33E-06	4409.873471	7321.843495	2840.55855	4138.439935	4176.541299	7148.046108	3132.863204	4666.217607	3794.65335	6240.409251	3103.357587	4082.558422	3278	6098	2734	3774	3842	7169	3189	4242	3430	5364	2620	3601
Adgb	.	.	.	.	-0.352836532	2.242840917	-2.514184735	0.081494755	0.811159651	0.039038771	0.038928715	0.952718712	16.14352704	6.003479416	2.077950658	7.675961724	5.435373893	6.979540069	1.96479348	6.600024904	3.31893879	5.816936289	0	5.668645407	12	5	2	7	5	7	2	6	3	5	0	5
Adh5	.	.	.	.	0.144686051	-0.032969438	0.009353637	-0.168301807	0.169076296	0.807549325	0.959630676	0.175991128	3426.463615	3724.55863	3647.84238	3287.50475	3214.48012	3860.682735	3093.567334	3305.512473	3404.124886	3516.919681	3368.682816	3287.814336	2547	3102	3511	2998	2957	3872	3149	3005	3077	3023	2844	2900
Adh7	.	.	.	.	1.53327888	-0.348040314	2.351528708	0.470199547	0.085213644	0.693732853	0.009525077	0.656518745	9.417057442	10.80626295	49.87081579	21.93131921	2.174149557	17.94738875	13.75355436	20.90007886	2.21262586	9.307098063	3.553462886	10.20356173	7	9	48	20	2	18	14	19	2	8	3	9
Adhfe1	qNSC	qNSC	.	cl2	1.292450897	1.721198569	-0.561682487	-0.132934657	1.39E-08	3.21E-14	0.053687964	0.722720994	582.5122675	1099.837429	333.5110806	1133.849203	323.948284	1015.024541	255.4231524	821.7031005	316.405498	872.5404434	236.8975257	768.6683171	433	916	321	1034	298	1018	260	747	286	750	200	678
Adi1	.	.	.	.	0.03344735	-0.259366609	0.015880348	-0.276933539	0.847628283	0.122267181	0.955578263	0.15128175	660.5393148	667.586911	681.5678158	455.0748736	598.978203	618.1878347	505.9343211	524.7019798	568.644846	584.0204035	660.9440968	563.4633534	491	556	656	415	551	620	515	477	514	502	558	497
Adig	.	.	.	.	-1.033675331	1.56915826	-0.140107956	2.462883099	1	NA	NA	NA	1.34529392	0	1.038975329	0	0	0	0	0	0	0	0	3.401187244	1	0	1	0	0	0	0	0	0	0	0	3
Adipoq	.	.	.	.	3.086460447	-0.815616759	1.696559357	-2.205571886	1	NA	NA	NA	0	0	2.077950658	1.096565961	0	1.994154305	0	0	0	3.490161774	0	0	0	0	2	1	0	2	0	0	0	3	0	0
Adipor1	.	.	qNSC	.	0.531707644	0.241275366	-0.084139197	-0.374571403	0.000210797	0.129505347	0.713999124	0.02760547	3293.279517	4640.689588	3128.354716	4048.521527	2811.175377	4466.905644	2689.802274	3342.912614	2793.440148	3751.923907	2572.707129	2527.082122	2448	3865	3011	3692	2586	4480	2738	3039	2525	3225	2172	2229
Adipor2	.	.	.	.	0.318792703	0.283396355	-0.177150295	-0.212546604	0.000416039	0.002310331	0.124981226	0.051916272	3645.746524	5032.116446	3123.159839	4533.203681	3667.790303	4712.186624	3249.768416	3777.414253	3667.427363	3952.026515	3340.255113	3508.891507	2710	4191	3006	4134	3374	4726	3308	3434	3315	3397	2820	3095
Adk	qNSC	qNSC	qNSC	.	0.381925846	-0.194857469	0.225375084	-0.351408173	0.00095318	0.125853541	0.121752363	0.007805506	1825.56385	2463.827952	1997.949558	1665.683694	1651.266589	2380.023164	1803.680415	1797.406782	1689.339844	1884.687358	2238.681618	1811.699072	1357	2052	1923	1519	1519	2387	1836	1634	1527	1620	1890	1598
Adm	.	.	.	.	-1.01753881	-0.692435183	-0.533709423	-0.208604847	0.007051889	0.088053208	0.285502551	0.731241761	1678.926812	515.0985339	1243.653469	526.3516611	754.4298963	481.5882648	403.7650601	392.7014818	742.335976	571.2231436	544.8643092	437.6194254	1248	429	1197	480	694	483	411	357	671	491	460	386
Adm2	.	.	.	.	0.889737782	1.575239732	2.997304215	3.682799814	1	0.310033178	NA	NA	0	0	2.077950658	9.869093645	0	0.997077153	2.94719022	5.500020753	0	0	0	0	0	0	2	9	0	1	3	5	0	0	0	0
Adnp	.	.	.	.	-0.218021044	-0.067831743	0.019788012	0.169977439	0.188260901	0.744893239	0.94349413	0.427260555	4078.931166	3821.814996	3790.182	4029.879905	4575.497743	3468.831414	4864.828656	4207.515876	4999.428131	4451.119649	5190.424789	4971.402022	3032	3183	3648	3675	4209	3479	4952	3825	4519	3826	4382	4385
Adnp2	.	.	.	.	-0.5172884	-0.260222147	0.025540861	0.282607145	4.60E-10	0.002228238	0.853080297	0.004348112	669.9563723	533.1089721	721.0488783	642.5876529	820.7414578	506.5151936	776.0934246	650.102453	743.442289	527.0144278	784.1308101	611.0799748	498	444	694	586	755	508	790	591	672	453	662	539
Ado	.	aNSC	.	.	-0.517692171	-0.390846103	0.131937777	0.258784018	0.005520237	0.048411873	0.645054208	0.302240681	957.8492712	715.6147464	1287.290433	768.6927384	1255.571369	782.7055649	1259.432621	998.8037688	1359.658591	999.3496545	1371.636674	1221.026221	712	596	1239	701	1155	785	1282	908	1229	859	1158	1077
Adora1	qNSC	.	.	cl2	0.782446542	1.319792774	-1.117170378	-0.579823994	4.37E-05	3.02E-12	2.89E-08	0.009643583	1813.456204	3474.813886	836.3751399	2341.168326	2256.76724	3655.284842	1081.618811	2502.509443	1668.319898	2740.94038	726.0909163	1760.681263	1348	2894	805	2135	2076	3666	1101	2275	1508	2356	613	1553
Adora2a	.	.	qNSC	.	-0.863237272	-0.655144017	0.135815414	0.343908788	0.014581353	0.083051126	0.812049624	0.509622821	82.06292913	73.24244887	117.4042122	109.6565961	139.1455717	77.77201791	149.3243045	78.10029469	110.631293	31.41145596	98.31247317	44.21543417	61	61	113	100	128	78	152	71	100	27	83	39
Adora2b	qNSC	.	.	cl2	1.094427684	0.417755043	0.081114723	-0.595558714	0.077910354	0.564543081	0.940372882	0.430042315	10.76235136	33.61948473	12.46770395	16.44848941	17.39319646	34.89770035	13.75355436	23.10008716	7.74419051	8.143710805	11.84487629	11.33729081	8	28	12	15	16	35	14	21	7	7	10	10
Adpgk	aNSC	.	.	.	-0.364091168	-0.477267638	0.111925912	-0.0012505	0.000574408	5.07E-06	0.45844077	0.997306274	1013.006322	750.434927	1174.042122	691.9331211	983.8026746	781.7084877	975.5199628	826.1031171	1062.060413	844.6191492	1158.428901	857.0991855	753	625	1130	631	905	784	993	751	960	726	978	756
Adprh	.	.	.	.	0.184891834	-0.100591778	0.022314745	-0.263168817	0.144398536	0.492119953	0.914621566	0.066523154	1926.460894	2247.702693	1987.559804	1897.059112	2049.135958	2453.806873	2074.821915	1958.007388	1936.047627	2017.313505	1941.375223	1744.809056	1432	1872	1913	1730	1885	2461	2112	1780	1750	1734	1639	1539
Adprhl1	.	.	.	.	2.206434732	1.866616065	-0.688017213	-1.027841416	0.197305225	0.325223082	NA	NA	0	6.003479416	0	2.193131921	1.087074779	2.991231458	0.98239674	2.200008301	2.21262586	6.980323547	1.184487629	3.401187244	0	5	0	2	1	3	1	2	2	6	1	3
Adprhl2	.	.	qNSC	.	-0.104280988	-0.510636518	0.057523592	-0.348831838	0.671199855	0.004532788	0.843485752	0.111767662	484.3058113	551.1194104	656.6324079	491.2615503	741.384999	695.9598526	676.8713538	530.2020006	652.7246287	501.4199082	624.2249803	352.5897443	360	459	632	448	682	698	689	482	590	431	527	311
Adprm	.	.	.	.	0.188487422	0.019734519	0.060116758	-0.10863609	0.171163151	0.922874695	0.79163456	0.591128419	219.282909	294.1704914	229.6135477	285.1071498	253.2884234	260.2371369	223.9864567	231.0008716	231.2194024	250.1282604	284.2770309	229.0132744	163	245	221	260	233	261	228	210	209	215	240	202
Adra1a	.	.	qNSC	cl2	2.714358187	2.62449993	-0.132829991	-0.222688655	1.31E-14	1.46E-13	0.852869799	0.622901884	10.76235136	134.4779389	10.38975329	101.9806343	21.74149557	123.6375669	24.5599185	116.60044	21.01994567	98.88791692	14.21385154	87.29713926	8	112	10	93	20	124	25	106	19	85	12	77
Adra1b	.	.	qNSC	.	-0.241875574	-0.48464146	-0.153797999	-0.396563704	0.739995122	0.32975063	0.823826095	0.520926433	65.91940209	56.43270651	68.57237172	44.95920438	101.0979544	76.77494076	96.27488052	56.10021168	55.3156465	54.67920112	34.35014123	41.94797601	49	47	66	41	93	77	98	51	50	47	29	37
Adra1d	.	.	.	.	-0.656796675	-1.0071052	-1.839104358	-2.189411713	0.383833831	0.300401345	0.053627634	0.023361997	143.9464495	37.22157238	43.63696382	5.482829803	48.91836504	73.7837093	13.75355436	17.60006641	30.97676204	30.24806871	4.737950514	7.936103569	107	31	42	5	45	74	14	16	28	26	4	7
Adra2a	.	.	.	.	2.501075084	3.483556238	-1.894643404	-0.912162067	2.99E-15	8.19E-25	6.64E-07	0.016803655	152.018213	858.4975565	29.09130921	508.8066057	180.4544132	886.4015888	52.06702722	442.2016685	102.8871025	718.9733254	35.53462886	358.2583897	113	715	28	464	166	889	53	402	93	618	30	316
Adra2b	.	.	.	.	2.802773596	-0.372105864	1.767889607	-1.40703869	0.242637891	0.860929099	NA	NA	0	2.401391766	1.038975329	1.096565961	0	3.988308611	0.98239674	2.200008301	1.10631293	2.326774516	2.368975257	0	0	2	1	1	0	4	1	2	1	2	2	0
Adra2c	.	.	.	.	1.551517305	1.656895962	-2.245557541	-2.140182048	0.216127091	0.381308695	0.279320029	0.135094252	9.417057442	12.00695883	1.038975329	2.193131921	1.087074779	7.976617222	0.98239674	4.400016602	0	9.307098063	0	0	7	10	1	2	1	8	1	4	0	8	0	0
Adrb1	qNSC	.	.	cl3	-1.172902399	-1.184128404	-0.14942869	-0.160654427	4.00E-05	4.59E-05	0.748143741	0.73768211	951.1228016	288.167012	1017.156847	243.4376433	715.2952043	370.9127008	531.4766363	325.6012286	577.4953495	335.0555303	472.6105638	320.84533	707	240	979	222	658	372	541	296	522	288	399	283
Adrb2	.	.	.	.	0.710223081	1.248180489	-1.309904441	-0.77194642	0.167429948	0.009677214	0.016392807	0.173730528	147.9823312	151.2876813	57.1436431	108.5600301	57.61496327	154.5469587	17.68314132	60.50022828	57.52827236	122.1556621	30.79667834	81.62849386	110	126	55	99	53	155	18	55	52	105	26	72
Adrb3	.	.	.	.	0.272405086	0.077275614	-2.558894545	-2.75402392	0.96093395	0.97912168	0.163637515	0.118598145	5.381175681	9.605567065	2.077950658	2.193131921	10.87074779	6.979540069	0.98239674	1.100004151	2.21262586	5.816936289	0	0	4	8	2	2	10	7	1	1	2	5	0	0
Adrbk1	.	.	.	.	-0.14534997	-0.223288897	0.13922907	0.061290177	0.103836733	0.011033991	0.208064096	0.638077749	1560.540947	1473.253849	1988.59878	1526.419817	1759.974067	1611.276679	1944.163148	1739.106562	1775.632253	1525.200695	1680.787945	1546.406467	1160	1227	1914	1392	1619	1616	1979	1581	1605	1311	1419	1364
Adrbk2	.	.	.	.	0.019535407	0.778268693	-0.144924176	0.61380933	0.891591395	3.78E-05	0.620093455	0.004387283	992.8269131	976.165753	875.8562024	1902.541942	949.0162817	855.4921971	991.2383106	1335.405039	1128.439189	1282.052758	909.6864988	1524.865614	738	813	843	1735	873	858	1009	1214	1020	1102	768	1345
Adrm1	.	.	qNSC	.	-0.138841724	-0.543058896	0.338397987	-0.065819103	0.453411937	0.000199403	0.055478148	0.788400802	1755.608566	1732.604159	3051.470541	1743.539877	2401.348186	2150.695418	2743.834095	2066.907799	2203.775357	1895.157843	2249.342007	1711.930913	1305	1443	2937	1590	2209	2157	2793	1879	1992	1629	1899	1510
Adsl	.	aNSC	.	.	-0.632565188	-0.608995721	0.183180778	0.206750309	1.24E-09	4.69E-09	0.183288842	0.129160685	1852.469728	1113.045084	2561.074186	1308.203191	2083.922351	1407.87294	2145.55448	1654.406243	2076.54937	1356.509543	2122.60183	1515.795782	1377	927	2465	1193	1917	1412	2184	1504	1877	1166	1792	1337
Adss	.	.	.	.	-0.595031805	-0.636926739	0.08789867	0.046003874	0.000236392	9.49E-05	0.737498919	0.871023528	2710.767249	1511.676117	2455.098702	1265.437119	1993.695144	1406.875863	2002.124556	1466.305533	2220.37005	1664.807166	2901.99469	1999.898099	2015	1259	2363	1154	1834	1411	2038	1333	2007	1431	2450	1764
Adssl1	.	.	.	.	2.704262955	2.128513035	0.191063169	-0.384688221	1.23E-07	2.41E-05	0.845225954	0.550515731	18.83411488	49.22853121	12.46770395	61.40769379	5.435373893	76.77494076	8.84157066	56.10021168	6.63787758	68.63984822	13.02936391	31.74441428	14	41	12	56	5	77	9	51	6	59	11	28
Adtrp	.	.	.	.	0.889714613	2.488236948	-0.140109195	1.458386937	1	NA	NA	NA	0	0	0	2.193131921	0	0.997077153	0	1.100004151	0	0	0	0	0	0	0	2	0	1	0	1	0	0	0	0
Aebp1	.	.	.	.	0.819048147	0.623634135	0.970376872	0.774963091	0.002687746	0.028640281	0.001721963	0.013402768	103.5876319	353.0045896	370.9141925	759.9202107	236.9823017	404.813324	483.3391961	686.40259	287.6413618	354.8331137	381.4050164	458.0265489	77	294	357	693	218	406	492	624	260	305	322	404
Aebp2	qNSC	.	.	.	-0.390542699	-0.255729578	-0.20699649	-0.072183276	0.007228259	0.10334399	0.281436034	0.76310319	2102.694397	1337.575214	1619.762538	1244.602365	1623.002644	1295.203221	1402.862545	1251.804723	1799.971137	1581.043283	1763.702079	1511.260865	1563	1114	1559	1135	1493	1299	1428	1138	1627	1359	1489	1333
Aen	aNSC	.	qNSC	cl2	-0.476796605	-0.549668017	-1.608981812	-1.681853141	0.0001089	2.13E-05	5.89E-42	3.27E-44	3123.772483	2259.709652	1113.781553	593.2421847	3589.520919	2660.201844	1106.178729	902.0034035	3744.869268	2595.516972	1210.546356	848.0293528	2322	1882	1072	541	3302	2668	1126	820	3385	2231	1022	748
Aes	.	.	qNSC	.	0.004403987	-0.100907116	-0.042433845	-0.147744874	0.929296522	0.551666376	0.849235849	0.431313525	4331.846423	4553.038789	5432.801995	4957.574708	5863.681356	6016.36354	5512.228108	4941.218645	5454.122745	5129.37442	4252.310587	4274.158637	3220	3792	5229	4521	5394	6034	5611	4492	4930	4409	3590	3770
AF357359	.	.	.	.	-2.968731587	-1.083914834	0.961988592	2.846818838	0.29327019	0.659263166	NA	NA	2.69058784	0	9.350777961	1.096565961	0	0	0	2.200008301	2.21262586	0	0	1.133729081	2	0	9	1	0	0	0	2	2	0	0	1
AF357399	.	.	.	.	0.17376644	-1.009840746	0.808389801	-0.375216986	0.976491128	0.139129027	0.331026232	0.715273796	13.4529392	15.60904648	25.97438323	5.482829803	8.696598229	10.96784868	15.71834784	8.800033205	8.85050344	8.143710805	11.84487629	12.47101989	10	13	25	5	8	11	16	8	8	7	10	11
AF529169	.	.	.	.	-0.977466759	0.466696443	-0.781967909	0.662198242	0.343311922	0.663205747	0.502839222	0.598926469	5.381175681	6.003479416	6.233851974	7.675961724	5.435373893	2.991231458	1.96479348	6.600024904	11.0631293	2.326774516	4.737950514	3.401187244	4	5	6	7	5	3	2	6	10	2	4	3
Afap1	.	.	.	.	-0.082589667	0.441935389	-0.510485932	0.014039211	0.539554193	0.001574926	0.000825855	0.956437683	991.4816192	956.9546189	622.3462221	1031.868569	1072.942806	997.0771527	826.1956583	1007.603802	1073.123542	1009.82014	754.5186194	953.4661574	737	797	599	941	987	1000	841	916	970	868	637	841
Afap1l1	.	.	.	.	2.371804776	1.491561909	1.454435694	0.574192654	8.85E-10	1.26E-05	0.001550301	0.177988547	16.14352704	91.25288712	50.90979112	176.5471197	18.48027124	113.6667954	62.87339136	135.3005105	19.91363274	77.94694628	35.53462886	109.9717209	12	76	49	161	17	114	64	123	18	67	30	97
Afap1l2	qNSC	.	.	.	0.20963799	0.288256799	0.246033132	0.32465226	0.702571674	0.637466837	0.746324174	0.652160166	316.1440713	280.9628367	353.2516119	347.6114095	306.5550876	390.8542439	397.8706797	506.0019093	179.2226947	254.7818095	198.9939216	307.240581	235	234	340	317	282	392	405	460	162	219	168	271
Aff1	qNSC	.	.	.	0.029908996	0.590218014	-0.567983791	-0.007674729	0.797794022	1.20E-09	3.11E-08	0.967911064	1903.590897	1756.618077	1168.847245	2005.619142	1594.7387	1642.186071	1241.749479	1652.206234	1744.655491	1952.163819	1121.709784	1662.046833	1415	1463	1125	1829	1467	1647	1264	1502	1577	1678	947	1466
Aff2	.	.	.	.	-0.298586773	0.195670285	-0.653250416	-0.158993218	0.129020398	0.411180843	0.003205874	0.587162312	414.3505274	350.6031979	143.3785954	310.3281668	421.7850141	298.1260687	334.9972883	321.201212	412.6547229	367.6303735	316.2581968	277.7636249	308	292	138	283	388	299	341	292	373	316	267	245
Aff3	.	.	.	.	-0.026541532	-0.04210142	0.196820996	0.181262061	1	0.958661823	0.807741939	0.828821215	71.30057777	51.62992298	73.76724836	64.69739168	43.48299114	51.84801194	74.66215224	75.90028639	60.84721115	68.63984822	52.11745566	54.4189959	53	43	71	59	40	52	76	69	55	59	44	48
Aff4	.	.	.	.	-0.110623188	0.35585912	-0.330704834	0.135777589	0.538341796	0.0174127	0.057246601	0.513220889	7805.395325	6773.125477	4215.12291	7774.652661	6144.146649	5492.898034	5825.612668	6248.023575	6459.761198	6635.960919	6186.578884	6742.286847	5802	5641	4057	7090	5652	5509	5930	5680	5839	5704	5223	5947
Afg3l1	.	.	.	.	-0.031777744	-0.200236016	-0.030914354	-0.199372582	0.775794498	0.046457092	0.844329733	0.085927931	2214.353793	2294.529833	2433.280221	2003.42601	2338.297849	2345.125463	2266.389279	2125.208019	2698.297236	2457.073889	2402.140911	2052.049637	1646	1911	2342	1827	2151	2352	2307	1932	2439	2112	2028	1810
Afg3l2	.	.	.	.	-0.005030102	-0.115062408	-0.026117215	-0.13614949	0.85053577	0.194284579	0.842040874	0.174749416	1727.357394	1803.445216	1848.33711	1602.082868	1857.810797	1794.738875	1747.6838	1747.906595	1897.326675	1869.563323	1792.129782	1624.633774	1284	1502	1779	1461	1709	1800	1779	1589	1715	1607	1513	1433
Afmid	.	.	aNSC	.	-0.31420354	0.016052573	-0.213589599	0.116666803	0.262237361	0.973805466	0.615421235	0.809009471	189.6864428	110.4640212	144.4175707	118.4291237	110.8816274	86.74571229	102.169261	117.7004441	79.65453096	107.0316277	78.17618349	92.96578467	141	92	139	108	102	87	104	107	72	92	66	82
Afp	.	.	.	.	6.00053435	5.61310011	-0.140109662	-0.527552625	0.003052676	0.005413334	NA	NA	0	12.00695883	0	12.06222557	0	18.9444659	0	9.900037356	0	10.47048532	0	6.802374488	0	10	0	11	0	19	0	9	0	9	0	6
Aftph	.	.	.	.	0.070392081	0.100845721	0.135980475	0.166434169	0.597480387	0.489018623	0.418135844	0.29237314	765.4722406	896.9198247	864.4274737	989.1024965	814.2190092	821.5915739	845.8435931	880.0033205	875.0935276	862.0699581	991.4161451	1026.024819	569	747	832	902	749	824	861	800	791	741	837	905
Aga	.	.	.	.	0.506645252	0.609239409	-0.773421565	-0.67082734	0.000783681	0.000106644	2.62E-06	3.26E-05	491.0322809	733.6251846	264.9387089	414.5019331	428.3074628	580.2989029	241.669598	360.8013614	414.8673487	580.5302417	273.6166422	413.8111147	365	611	255	378	394	582	246	328	375	499	231	365
Agap1	.	.	.	.	-0.934483952	-0.478408034	-0.41606223	0.040013787	1.22E-13	0.000326005	0.005987033	0.861332597	4103.146457	1972.743336	3007.833578	2338.975194	4304.816123	2218.496665	3574.941737	2401.309061	4010.384371	2305.833545	2721.952571	1939.810458	3050	1643	2895	2133	3960	2225	3639	2183	3625	1982	2298	1711
Agap2	.	.	.	.	0.32904225	0.773347035	-0.498448022	-0.05414305	0.216023422	0.001735578	0.10086801	0.899728469	493.7228687	840.4871182	326.2382533	906.8600494	880.5305707	909.3343633	736.797555	941.6035529	744.5486019	914.4223847	437.075935	717.6505085	367	700	314	827	810	912	750	856	673	786	369	633
Agap3	.	.	.	.	-0.106317542	-0.280971636	0.23441128	0.059757269	0.486117782	0.087876427	0.242577132	0.818940627	1140.809244	1205.498667	1691.451836	1475.977783	1705.620328	1533.504661	1926.480007	1582.905973	1459.226755	1262.275175	1449.812857	1113.321958	848	1004	1628	1346	1569	1538	1961	1439	1319	1085	1224	982
Agbl1	.	.	.	.	-0.698392734	-0.444224615	-0.152714295	0.101456107	0.625399377	0.692506527	NA	0.950853631	9.417057442	6.003479416	5.194876645	2.193131921	3.261224336	1.994154305	5.89438044	6.600024904	7.74419051	4.653549032	7.106925772	4.534916325	7	5	5	2	3	2	6	6	7	4	6	4
Agbl2	.	.	.	.	0.858888565	1.355723804	-1.303504651	-0.80666907	0.002418018	8.82E-06	0.000103057	0.015073643	170.8523279	288.167012	52.98774178	132.6844812	100.0108796	179.4738875	41.26066308	127.6004815	119.4817964	238.4943879	63.96233194	142.8498642	127	240	51	121	92	180	42	116	108	205	54	126
Agbl3	.	.	.	.	0.887698517	0.819185141	-0.439905144	-0.508418446	7.91E-06	0.000113324	0.104207223	0.032951261	180.2693853	336.1948473	101.8195822	221.506324	150.0163194	256.2488283	102.169261	188.1007098	125.0133611	247.8014859	131.4781268	180.2629239	134	280	98	202	138	257	104	171	113	213	111	159
Agbl4	.	.	.	.	0.334410365	2.955841102	-3.850656542	-1.229215182	1	0.120152834	NA	NA	6.726469601	9.605567065	1.038975329	4.386263842	5.435373893	9.970771527	0	1.100004151	4.42525172	1.163387258	0	3.401187244	5	8	1	4	5	10	0	1	4	1	0	3
Agbl5	.	.	.	.	0.330526185	0.492355089	-0.335889226	-0.17406023	0.067717594	0.009864727	0.160753877	0.495250609	186.9958549	231.7343054	135.0667928	184.2230814	148.9292447	202.406662	130.6587664	194.7007347	151.5648714	176.8348632	118.4487629	162.1232586	139	193	130	168	137	203	133	177	137	152	100	143
Ager	.	.	.	.	-0.043207352	0.166493403	0.380414228	0.590115376	1	0.719916573	0.461960964	0.198946385	17.48882096	36.02087649	40.52003783	49.34546823	43.48299114	25.92400597	52.06702722	49.50018678	28.76413618	26.75790693	24.8742402	34.01187244	13	30	39	45	40	26	53	45	26	23	21	30
Agfg1	.	.	.	.	-0.63782048	-0.545392666	0.197618971	0.290046892	1.79E-05	0.00030781	0.335547408	0.128220966	1672.200343	947.3490518	1641.58102	996.7784582	1443.635306	936.2554464	1635.690572	1246.304703	1495.735081	1079.623375	2011.259993	1379.748292	1243	789	1580	909	1328	939	1665	1133	1352	928	1698	1217
Agfg2	.	.	.	.	0.22355728	-0.122855583	0.182463445	-0.163949376	0.079611507	0.381218343	0.243435651	0.299752851	620.1804972	820.0752882	753.2571135	655.7464444	717.4693539	819.5974196	788.8645822	773.3029179	724.6349691	771.325752	801.8981246	723.3191539	461	683	725	598	660	822	803	703	655	663	677	638
Aggf1	.	.	.	.	0.232864524	0.223268131	-0.196569953	-0.206166292	0.038683025	0.049141953	0.14708456	0.118791947	2843.951347	3337.934555	2396.916084	2897.127268	2786.172658	3362.144159	2511.988464	2931.511061	2785.695958	3188.844474	2434.122077	2743.624377	2114	2780	2307	2642	2563	3372	2557	2665	2518	2741	2055	2420
Agk	.	.	qNSC	.	0.125204459	-0.055830021	0.184522228	0.003487835	0.417741453	0.772697998	0.338906217	0.993524277	560.9875647	756.4384064	659.7493339	672.1949338	643.5482689	621.1790662	703.3960658	667.7025194	734.5917855	742.2410705	845.7241668	783.4067952	417	630	635	613	592	623	716	607	664	638	714	691
Agl	qNSC	.	.	.	0.88028954	0.854990634	-0.396750194	-0.422049028	1.31E-10	7.19E-10	0.018771837	0.009961497	2663.681962	4778.769615	1491.968572	3369.747197	2108.92507	4099.981252	1828.240333	3241.712232	2583.240692	4659.365968	2268.293809	3491.88557	1980	3980	1436	3073	1940	4112	1861	2947	2335	4005	1915	3080
Agmo	.	.	.	.	1.379528315	1.419411828	-0.085960763	-0.046077245	3.04E-06	1.46E-06	0.873449214	0.92843573	56.50234465	169.2981195	45.71491448	139.263877	57.61496327	146.5703415	55.01421744	136.4005147	54.20933357	122.1556621	58.0398938	148.5185097	42	141	44	127	53	147	56	124	49	105	49	131
Ago1	.	.	.	.	-0.336560917	-0.328240094	0.132992944	0.141313926	0.058528609	0.073577522	0.606244955	0.577105456	3235.431878	2760.399835	2780.29798	3058.322464	3629.742686	2540.552585	4327.45764	3163.611937	4242.710087	3498.305484	5076.713976	3481.682009	2405	2299	2676	2789	3339	2548	4405	2876	3835	3007	4286	3071
Ago2	.	.	.	.	-0.598193585	0.338606741	-0.505227758	0.431572868	0.0031503	0.131491775	0.038113393	0.083899164	2073.097931	1228.311888	956.896278	1865.258699	1690.401281	1031.974853	1580.676355	1724.806508	2162.841778	1655.500068	1638.14639	1689.256331	1541	1023	921	1701	1555	1035	1609	1568	1955	1423	1383	1490
Ago3	.	.	.	.	-0.085199711	0.777311338	-0.502351471	0.360160068	0.929442741	0.009872628	0.182756518	0.364285725	517.9381593	438.2539974	168.3140033	616.2700699	339.1673309	325.0471518	369.3811742	475.2017931	596.3026693	607.2881486	489.1933906	666.6326998	385	365	162	562	312	326	376	432	539	522	413	588
Ago4	.	.	.	.	0.213955298	0.377617183	-0.223738614	-0.060076624	0.248221589	0.057881728	0.395835458	0.849358464	181.6146792	234.1356972	110.1313849	251.113605	160.8870672	177.4797332	186.6553806	189.2007139	212.4120826	233.8408388	178.8576319	176.8617367	135	195	106	229	148	178	190	172	192	201	151	156
Agpat1	.	.	qNSC	.	-0.027346084	-0.19087681	0.008003732	-0.155526917	0.83773773	0.27226563	0.97876934	0.469164403	1591.482708	1623.340834	1992.754681	1556.027098	1892.59719	1954.271219	1938.268768	1843.606956	1826.522647	1633.39571	1408.35579	1279.980133	1183	1352	1918	1419	1741	1960	1973	1676	1651	1404	1189	1129
Agpat2	.	.	.	.	0.586019481	-0.104943391	0.587856894	-0.103106219	0.217780154	0.847914041	0.276070673	0.878843084	29.59646625	54.03131474	45.71491448	39.47637458	27.17686946	31.90646889	41.26066308	42.90016187	24.33888446	36.06500499	34.35014123	30.6106852	22	45	44	36	25	32	42	39	22	31	29	27
Agpat3	qNSC	qNSC	.	cl2	1.256005014	1.262325701	-0.633823237	-0.627502457	2.33E-20	2.79E-20	4.63E-05	4.96E-05	5761.89386	16304.2494	3819.273309	11747.51114	7109.469052	15989.12922	4813.744026	10055.13794	6276.113252	13441.77638	3706.26179	7801.189809	4283	13579	3676	10713	6540	16036	4900	9141	5673	11554	3129	6881
Agpat4	qNSC	.	.	.	-0.049020083	-0.588859306	-0.203914425	-0.74375352	0.82610924	0.023535178	0.580850152	0.0087397	713.0057777	746.8328393	748.0622369	474.8130609	694.6407835	753.7903275	592.3852342	437.8016519	758.93067	593.3275015	540.1263586	337.8512662	530	622	720	433	639	756	603	398	686	510	456	298
Agpat5	qNSC	qNSC	.	.	0.234214149	0.063254102	-0.023308446	-0.194268303	0.331698068	0.821589005	0.950422698	0.501643713	2519.735513	3085.78842	2451.981776	2382.837832	2417.654308	2926.421443	2252.635725	2521.209513	2756.931822	3038.767518	2867.644549	3006.649524	1873	2570	2360	2173	2224	2935	2293	2292	2492	2612	2421	2652
Agpat6	aNSC	.	.	.	-0.247486138	-0.357335327	0.099784905	-0.010064257	0.000580835	4.23E-07	0.302328884	0.93973256	2627.359026	2418.201509	3180.303482	2436.569564	2978.584893	2393.982244	3195.736595	2552.009629	3115.377211	2542.001159	2975.432923	2312.807326	1953	2014	3061	2222	2740	2401	3253	2320	2816	2185	2512	2040
Agpat9	.	.	.	.	0.578358899	0.751199752	-1.158456011	-0.985614989	0.533198081	0.370701608	0.204735264	0.26850454	60.53822641	46.82713944	24.9354079	23.02788517	25.00271991	49.85385764	9.8239674	22.00008301	6.63787758	39.55516677	5.922438143	23.80831071	45	39	24	21	23	50	10	20	6	34	5	21
Agps	qNSC	.	.	.	-0.247288979	-0.038902079	-0.045833487	0.162553583	0.190767952	0.875382101	0.876732222	0.520959485	2199.55556	1790.237562	1844.181209	1655.814601	2020.872013	1629.224068	1947.110339	1874.407073	2267.941506	2047.561574	2495.715433	2588.303493	1635	1491	1775	1510	1859	1634	1982	1704	2050	1760	2107	2283
Agr3	.	.	.	.	-0.071992483	0.059257793	-1.101894818	-0.970586843	1	NA	NA	NA	0	0	0	0	0	0.997077153	0	0	1.10631293	0	0	0	0	0	0	0	0	1	0	0	1	0	0	0
Agrn	.	.	.	.	0.947821818	1.005515235	-0.217645279	-0.159951721	2.57E-07	6.18E-08	0.419718838	0.570980312	4739.470481	9388.24111	3562.646403	9435.950091	5282.096349	9657.689301	5561.347945	9114.634392	4902.072593	9742.204898	3708.630765	7216.185603	3523	7819	3429	8605	4859	9686	5661	8286	4431	8374	3131	6365
Agrp	.	.	.	.	0.709963381	1.444618436	-0.0671696	0.667491795	1	0.459847807	NA	NA	0	3.602087649	0	3.289697882	2.174149557	1.994154305	0.98239674	3.300012452	1.10631293	0	2.368975257	2.267458163	0	3	0	3	2	2	1	3	1	0	2	2
Agt	qNSC	.	.	cl2	1.711861355	2.34166788	-0.766993019	-0.137186155	0.006602966	0.000266039	0.396498266	0.9033643	94.17057442	360.2087649	69.61134704	457.2680056	204.3700584	626.1644519	109.0460381	447.7016893	56.42195943	176.8348632	29.61219072	153.053426	70	300	67	417	188	628	111	407	51	152	25	135
Agtpbp1	.	.	.	.	-0.231453703	-0.034442911	-0.367101733	-0.170090888	0.037719563	0.8230734	0.002815315	0.235582681	1078.925724	833.2829429	676.3729392	643.6842189	880.5305707	744.8166331	768.2342507	765.6028888	943.6849293	893.4814141	804.2670998	785.6742534	802	694	651	587	810	747	782	696	853	768	679	693
Agtr1a	.	.	.	.	-1.677488305	-1.062064466	0.375004718	0.990437221	0.500440118	0.42294123	NA	NA	5.381175681	1.200695883	6.233851974	3.289697882	1.087074779	0.997077153	2.94719022	2.200008301	4.42525172	1.163387258	4.737950514	1.133729081	4	1	6	3	1	1	3	2	4	1	4	1
Agtr2	.	.	.	.	-0.072171997	1.021035059	-0.140107216	0.952977385	1	NA	NA	NA	0	0	0	0	0	0	0	0	0	0	0	1.133729081	0	0	0	0	0	0	0	0	0	0	0	1
Agtrap	qNSC	.	.	cl2	1.332158081	1.138876922	-0.328238367	-0.521519486	1.30E-18	2.02E-13	0.109468596	0.003633051	723.7681291	1972.743336	637.930852	1480.364047	754.4298963	1892.452436	597.2972179	1246.304703	672.6382614	1549.631828	476.1640267	1045.298213	538	1643	614	1350	694	1898	608	1133	608	1332	402	922
Ahctf1	.	.	.	.	-0.785119212	-0.460270819	0.076608092	0.401456678	1.66E-06	0.00799546	0.779787487	0.047775864	2390.587296	1270.336244	2199.510772	1551.640834	2141.537314	1164.586114	2303.720355	1703.906429	2628.599522	1721.813142	3050.055644	2233.44629	1777	1058	2117	1415	1970	1168	2345	1549	2376	1480	2575	1970
Ahcy	aNSC	aNSC	aNSC	cl3	-0.886593961	-1.003729522	0.202823469	0.085688026	4.74E-12	3.25E-15	0.248858232	0.684045797	3010.767793	1607.731788	4201.616231	1722.705124	3548.212077	2124.771412	3765.526704	2071.307816	3997.108616	1976.594951	4187.163767	2267.458163	2238	1339	4044	1571	3264	2131	3833	1883	3613	1699	3535	2000
Ahcyl1	qNSC	.	.	.	0.909844424	0.885344174	-0.149182525	-0.173682667	1.69E-11	8.45E-11	0.463161199	0.369553368	7408.533619	15888.80862	5773.585903	13772.86847	7812.806434	13442.59417	7278.577447	11831.64464	8716.639575	15648.72201	8537.786827	14272.5154	5507	13233	5557	12560	7187	13482	7409	10756	7879	13451	7208	12589
Ahcyl2	.	.	.	.	0.488361313	0.669442553	-0.376851403	-0.195770077	0.002305328	1.98E-05	0.049486542	0.364907327	2915.251925	4022.331209	1822.362727	3730.517398	2727.470619	3728.071474	2351.857796	3309.912489	2752.50657	4026.4833	2290.799074	3241.331444	2167	3350	1754	3402	2509	3739	2394	3009	2488	3461	1934	2859
Ahdc1	.	.	.	.	0.038980686	0.203642603	0.019251374	0.183913536	0.870935377	0.602400781	0.974838678	0.701730117	320.179953	663.9848234	482.0845527	845.4523556	863.1373742	724.87509	928.3649193	807.4030466	878.4124664	731.7705852	681.0803864	756.1972972	238	553	464	771	794	727	945	734	794	629	575	667
Ahi1	.	.	.	.	0.401413599	0.471807809	-0.492592706	-0.422198389	0.018042169	0.00487967	0.009156387	0.028065225	2537.224334	3012.545971	1214.56216	2016.584802	1794.760459	2485.713342	1486.366268	2062.507782	2020.12741	2888.690561	1813.450559	2179.027294	1886	2509	1169	1839	1651	2493	1513	1875	1826	2483	1531	1922
Ahnak	qNSC	.	.	cl2	1.794791584	2.650916465	-0.970097698	-0.113969612	0.06221994	0.005076534	0.465292007	0.945952988	706.2793081	1271.53694	333.5110806	1454.046464	108.7074779	929.2759064	77.60934246	712.8026896	81.86715682	908.6054484	46.19501752	706.3132177	525	1059	321	1326	100	932	79	648	74	781	39	623
Ahr	.	.	.	.	0.336566644	0.270090989	-0.544949704	-0.611425582	0.447646442	0.670545547	0.420106311	0.337919685	100.897044	76.84453652	67.53339639	43.86263842	44.57006592	77.77201791	21.61272828	55.00020753	21.01994567	53.51581386	23.68975257	37.41305968	75	64	65	40	41	78	22	50	19	46	20	33
Ahrr	.	.	.	.	0.582655779	0.573640276	0.826940216	0.81792533	0.590051002	0.517462639	0.426434062	0.413053178	28.25117232	38.42226826	41.55901316	54.82829803	18.48027124	20.93862021	26.52471198	49.50018678	13.27575516	30.24806871	37.90360412	53.28526682	21	32	40	50	17	21	27	45	12	26	32	47
Ahsa1	.	.	.	.	-0.232514165	-0.564674308	0.286431885	-0.045728219	0.014611554	3.28E-10	0.007265596	0.769169382	2878.928989	2306.536792	3665.504961	2333.492364	3015.545436	2719.029396	3452.142144	2472.809331	3048.998435	2585.046487	3793.913874	2570.163827	2140	1921	3528	2128	2774	2727	3514	2248	2756	2222	3203	2267
Ahsa2	.	.	.	.	-0.545848563	-0.667510943	0.280071371	0.158409136	0.000860426	4.97E-05	0.189825852	0.51260551	1506.729191	913.7295671	1939.766939	978.1368369	1454.506054	1060.890091	1555.134039	1145.104321	1736.9113	1243.660979	2212.62289	1469.312889	1120	761	1867	892	1338	1064	1583	1041	1570	1069	1868	1296
Ahsg	.	.	.	.	-1.001474606	0.059258198	-2.031369752	-0.97059349	1	NA	NA	NA	1.34529392	0	0	0	1.087074779	0.997077153	0	0	0	0	0	0	1	0	0	0	1	1	0	0	0	0	0	0
AI115009	.	.	.	.	1.357292255	1.391185494	-1.977336645	-1.943444356	0.20263125	0.434179571	NA	0.113708411	5.381175681	12.00695883	1.038975329	2.193131921	1.087074779	5.982462916	0.98239674	2.200008301	2.21262586	3.490161774	0	1.133729081	4	10	1	2	1	6	1	2	2	3	0	1
AI118078	.	.	.	.	1.177665465	0.276330639	0.720257168	-0.181078379	0.103232186	0.738781807	0.442673826	0.859665995	6.726469601	18.01043825	13.50667928	18.64162133	9.783673007	19.94154305	17.68314132	19.80007471	8.85050344	19.77758338	10.66038866	12.47101989	5	15	13	17	9	20	18	18	8	17	9	11
AI182371	.	.	.	.	-0.443879054	-0.700784095	-0.602419592	-0.85932392	0.61726345	0.378645901	0.484340269	0.342066888	21.52470272	12.00695883	11.42872862	5.482829803	17.39319646	10.96784868	5.89438044	3.300012452	5.53156465	9.307098063	11.84487629	9.069832651	16	10	11	5	16	11	6	3	5	8	10	8
AI197445	.	.	.	.	2.16337187	2.220835037	0.763870375	0.821301723	0.48809007	0.337774153	NA	NA	0	1.200695883	0	4.386263842	0	0.997077153	0.98239674	2.200008301	1.10631293	3.490161774	1.184487629	3.401187244	0	1	0	4	0	1	1	2	1	3	1	3
AI314180	.	.	.	.	-0.202106004	-0.102322487	0.047318756	0.147102371	0.173094858	0.556289652	0.83582516	0.448777773	3326.911865	2800.0228	2912.247847	2893.83757	2815.523677	2395.976398	2960.943774	2742.310347	3396.380695	3096.936881	3985.80087	3545.170837	2473	2332	2803	2639	2590	2403	3014	2493	3070	2662	3365	3127
AI317395	.	.	.	.	2.055786754	0.945483162	0.104153149	-1.006155672	0.026492476	0.371017578	NA	0.299235802	1.34529392	10.80626295	1.038975329	6.579395764	2.174149557	8.973694375	1.96479348	1.100004151	3.31893879	9.307098063	4.737950514	6.802374488	1	9	1	6	2	9	2	1	3	8	4	6
AI413582	.	.	qNSC	.	0.742666996	0.2552617	0.192923844	-0.294481422	0.000566899	0.304244067	0.547657434	0.296762038	223.3187908	355.4059814	250.3930543	327.8732222	215.2408062	432.7314843	233.8104241	320.1012078	195.8173886	271.0692311	240.4509886	216.5422545	166	296	241	299	198	434	238	291	177	233	203	191
AI414108	.	.	.	.	-1.941597215	-1.561860922	-0.77724319	-0.397506533	2.03E-16	1.64E-10	0.005614047	0.238328798	1105.831602	196.9141248	710.659125	151.3261026	820.7414578	229.3277451	538.3534135	202.4007637	953.6417457	323.4216577	429.9690092	215.4085255	822	164	684	138	755	230	548	184	862	278	363	190
AI427809	.	.	qNSC	cl2	-0.059488189	1.82269874	-2.041997616	-0.159809469	1	0.031224308	0.031290021	0.885426668	20.1794088	12.00695883	3.116925987	18.64162133	10.87074779	11.96492583	3.92958696	8.800033205	4.42525172	9.307098063	1.184487629	2.267458163	15	10	3	17	10	12	4	8	4	8	1	2
AI429214	qNSC	.	.	.	0.317103624	0.537020746	-0.764363755	-0.544446501	0.19020608	0.055108252	0.011041817	0.065114485	102.2423379	132.0765471	58.18261842	76.75961724	83.70475795	96.71648382	47.15504352	47.30017848	73.01665338	93.07098063	46.19501752	96.36697191	76	110	56	70	77	97	48	43	66	80	39	85
AI450353	.	.	.	.	-0.184601033	-0.262567846	0.236751221	0.158784862	0.943968141	0.734364814	0.802681197	0.875704312	13.4529392	13.20765471	19.74053125	6.579395764	23.91564513	13.95908014	15.71834784	17.60006641	6.63787758	11.63387258	16.5828268	19.27339438	10	11	19	6	22	14	16	16	6	10	14	17
AI462493	.	.	.	.	0.469926725	0.118648163	0.133645741	-0.217632778	0.020121646	0.638907849	0.661196821	0.420443248	248.8793752	367.4129402	353.2516119	405.7294054	336.9931814	484.5794962	316.3317503	344.3012991	271.0466678	335.0555303	271.247667	272.0949795	185	306	340	370	310	486	322	313	245	288	229	240
AI464131	qNSC	.	.	cl2	2.333075662	2.099615965	0.082994591	-0.150464906	4.41E-18	1.16E-14	0.863567825	0.743806391	360.5387706	2558.682927	406.2393536	2292.919424	502.2285477	2415.917941	621.8571364	2231.908422	512.2228866	1959.144142	428.7845216	1722.134475	268	2131	391	2091	462	2423	633	2029	463	1684	362	1519
AI467606	qNSC	.	.	cl1	-1.033817009	2.501111217	-1.101904114	2.433052362	1	NA	NA	NA	1.34529392	0	0	2.193131921	0	0	0	0	0	0	0	1.133729081	1	0	0	2	0	0	0	0	0	0	0	1
AI504432	.	.	.	.	0.150525582	-0.071016665	0.432085143	0.210543883	0.979026745	0.933194726	0.611015592	0.825883541	68.60998993	75.64384064	62.33851974	64.69739168	52.17958937	52.8450891	94.31008704	71.50026979	63.05983701	75.62017176	91.2055474	99.76815916	51	63	60	59	48	53	96	65	57	65	77	88
AI506816	aNSC	.	aNSC	cl3	-1.280690244	-0.181788693	0.051804864	1.150707527	0.00127658	0.712745932	0.937232377	0.010840564	88.78939874	19.21113413	52.98774178	47.15233631	57.61496327	24.92692882	80.55653268	62.70023659	79.65453096	48.86226483	100.6814484	96.36697191	66	16	51	43	53	25	82	57	72	42	85	85
AI593442	.	.	.	.	0.683098315	0.227859214	0.067995796	-0.387242822	0.134966355	0.709021672	0.933937839	0.561969272	137.2199799	240.1391766	151.690398	205.0578346	144.5809456	223.3452822	137.5355436	184.8006973	203.5615791	316.4413341	220.3146989	206.3386928	102	200	146	187	133	224	140	168	184	272	186	182
AI597479	.	.	.	.	0.090175622	0.005753307	-0.01017963	-0.094601864	0.583758361	0.983397447	0.972923564	0.688721733	754.7098893	929.3386136	702.3473224	708.3816105	803.3482614	774.7289477	722.0616039	805.2030383	871.7745888	885.3377033	992.6006328	910.3844523	561	774	676	646	739	777	735	732	788	761	838	803
AI606473	.	.	.	.	2.359107862	2.517619546	-0.140106299	0.018121952	1	NA	NA	NA	0	0	0	0	0	0.997077153	0	1.100004151	0	2.326774516	0	2.267458163	0	0	0	0	0	1	0	1	0	2	0	2
AI607873	.	.	.	.	4.851705056	3.782544027	0.731948713	-0.337246035	0.010480891	0.02282989	NA	NA	1.34529392	15.60904648	1.038975329	10.96565961	0	6.979540069	0.98239674	8.800033205	0	13.96064709	0	9.069832651	1	13	1	10	0	7	1	8	0	12	0	8
AI661453	.	.	.	.	2.459485504	4.233661557	-1.101903545	0.672277827	0.483862804	0.10213051	NA	NA	0	6.003479416	0	4.386263842	0	0.997077153	0	4.400016602	1.10631293	0	0	2.267458163	0	5	0	4	0	1	0	4	1	0	0	2
AI662270	.	.	.	.	0.498007758	-0.612538429	0.757057586	-0.353488197	1	0.866331407	NA	NA	4.035881761	7.204175299	5.194876645	2.193131921	0	0	0.98239674	0	1.10631293	0	2.368975257	3.401187244	3	6	5	2	0	0	1	0	1	0	2	3
AI837181	.	.	.	.	0.126534014	-0.024338775	-0.074621651	-0.225494352	0.543543949	0.933318136	0.813472624	0.39152741	678.0281358	810.4697211	737.6724836	774.1755682	792.4775136	861.47466	778.0582181	696.3026273	675.9572002	671.2744478	521.1745566	533.9863973	504	675	710	706	729	864	792	633	611	577	440	471
AI839979	.	.	.	.	-0.723933012	0.339064159	-0.106616019	0.956381996	0.542281004	0.764556054	0.944994594	0.430042315	13.4529392	6.003479416	17.66258059	15.35192345	13.04489734	6.979540069	2.94719022	7.700029054	1.10631293	3.490161774	4.737950514	9.069832651	10	5	17	14	12	7	3	7	1	3	4	8
AI846148	.	.	.	.	-0.311942026	-0.359811571	0.270790126	0.222920696	0.105654073	0.064473596	0.261688394	0.38009127	324.2158348	259.3503108	507.0199606	371.7358606	441.3523601	341.0003862	474.4976254	350.901324	345.1696342	294.3369762	358.8997515	323.1127882	241	216	488	339	406	342	483	319	312	253	303	285
AI848285	.	.	.	.	1.298414782	0.422451616	-0.110006197	-0.985969432	0.003111888	0.440551994	0.891655142	0.045805679	10.76235136	51.62992298	11.42872862	19.73818729	23.91564513	61.81878347	28.48950546	28.60010792	19.91363274	22.1043579	10.66038866	20.40712346	8	43	11	18	22	62	29	26	18	19	9	18
AI854517	aNSC	.	.	.	-0.196714316	-0.187088436	0.105302565	0.114928516	0.184275595	0.229399908	0.612016435	0.57141122	2020.631468	1638.949881	1968.858248	1743.539877	1959.995826	1788.756412	2246.741344	1927.207272	1876.306729	1681.094588	2083.513739	1862.716881	1502	1365	1895	1590	1803	1794	2287	1752	1696	1445	1759	1643
AI854703	.	.	.	.	0.803208647	0.832750724	0.449033661	0.478576166	0.098729803	0.061668581	0.48339681	0.400446154	16.14352704	42.02435591	30.13028454	78.95274916	22.82857035	54.8392434	41.26066308	58.30021998	38.72095255	39.55516677	35.53462886	53.28526682	12	35	29	72	21	55	42	53	35	34	30	47
AI987944	.	.	.	.	0.252017803	0.187713625	0.090436496	0.026132422	0.366764624	0.502743662	0.81023061	0.949764778	378.0275916	443.0567809	324.1603027	378.3152564	282.6394424	371.909778	293.7366253	358.6013531	357.3390764	396.7150549	466.6881257	496.5733376	281	369	312	345	260	373	299	326	323	341	394	438
Aif1l	.	.	.	.	0.300155126	0.035650306	0.326839277	0.062334587	0.101929514	0.884683138	0.133108757	0.83283786	1631.841525	2149.245631	2022.884966	2243.573955	1782.802637	2151.692496	2097.41704	2224.208393	1724.741858	2027.783991	2327.51819	2140.480506	1213	1790	1947	2046	1640	2158	2135	2022	1559	1743	1965	1888
Aifm1	.	.	.	.	-0.022097887	-0.174961246	0.14249272	-0.010370585	0.79320442	0.133341689	0.321126382	0.958393956	1707.177985	1674.970757	1877.42842	1668.973392	1661.050262	1689.048697	1770.278925	1587.305989	1871.881478	1797.433313	2140.369145	1868.385526	1269	1395	1807	1522	1528	1694	1802	1443	1692	1545	1807	1648
Aifm2	.	.	.	.	0.108089019	0.224867414	-0.594610655	-0.477832145	0.747611623	0.355487685	0.012215786	0.048943948	368.6105341	414.2400797	273.2505115	299.3625072	361.9959013	423.7577899	264.2647231	286.0010792	329.6812531	303.6440743	162.2748051	234.6819198	274	345	263	273	333	425	269	260	298	261	137	207
Aifm3	qNSC	.	.	cl2	2.053038463	1.543385855	0.125149072	-0.384503457	3.43E-15	3.89E-09	0.798768707	0.233530537	45.73999329	214.9245631	59.22159375	178.7402516	61.96326238	247.2751339	73.6797555	183.7006932	46.46514306	179.1616377	34.35014123	129.2451153	34	179	57	163	57	248	75	167	42	154	29	114
Aig1	.	.	.	.	0.796515619	0.416609496	0.077246922	-0.302659179	6.93E-09	0.004504793	0.748143741	0.069225181	197.7582063	333.7934555	210.9119918	275.2380561	165.2353663	344.9886948	202.3737284	279.4010543	188.0731981	274.5593929	164.6437804	218.8097127	147	278	203	251	152	346	206	254	170	236	139	193
Aim1	.	.	.	.	1.006340697	0.979408319	0.116197563	0.089265488	0.008805863	0.009385964	0.853406119	0.886240512	57.84763857	133.277243	72.72827303	152.4226685	67.39863627	115.6609497	77.60934246	132.0004981	58.63458529	120.9922748	48.56399277	108.8379918	43	111	70	139	62	116	79	120	53	104	41	96
Aim1l	.	.	.	.	-0.072115877	1.021044822	-0.140108556	0.952986496	1	NA	NA	NA	0	0	0	1.096565961	0	0	0	0	0	0	0	0	0	0	0	1	0	0	0	0	0	0	0	0
Aim2	.	.	.	.	4.378211508	2.537545832	1.705480273	-0.135191175	0.00042499	0.010338333	NA	0.929863457	2.69058784	27.61600531	4.155901316	27.41414901	1.087074779	26.92108312	3.92958696	17.60006641	0	19.77758338	3.553462886	22.67458163	2	23	4	25	1	27	4	16	0	17	3	20
Aimp1	.	aNSC	.	.	-0.346949594	-0.585619726	0.463633251	0.224963179	0.002817425	1.19E-07	0.000160773	0.118464299	1070.853961	799.6634582	1529.371684	928.7913686	1045.765937	841.5331169	1233.890305	974.6036774	1043.253093	842.2923747	1596.689323	999.9490497	796	666	1472	847	962	844	1256	886	943	724	1348	882
Aimp2	.	.	qNSC	.	-0.439782621	-0.823562666	0.498465534	0.114685602	0.01000374	2.53E-07	0.007748533	0.654052245	474.8887538	439.4546932	949.6234507	430.9504225	669.6380636	492.5561135	747.6039191	558.8021085	656.0435675	396.7150549	851.646605	450.0904453	353	366	914	393	616	494	761	508	593	341	719	397
Aip	.	.	qNSC	.	-0.013567511	-0.363220919	0.330941688	-0.018711651	0.912040489	0.022150602	0.07519494	0.946358717	673.992254	715.6147464	1034.819428	894.7978238	874.008122	893.3811289	950.9600443	777.7029345	791.0137449	708.5028401	959.4349792	616.7486202	501	596	996	816	804	896	968	707	715	609	810	544
Aipl1	.	.	.	.	0.169549041	-0.315514669	0.825826923	0.340766304	1	0.833296454	NA	NA	2.69058784	2.401391766	5.194876645	3.289697882	2.174149557	0.997077153	5.89438044	1.100004151	2.21262586	4.653549032	1.184487629	5.668645407	2	2	5	3	2	1	6	1	2	4	1	5
Airn	.	.	.	.	-0.249284615	0.490355615	-0.151209452	0.588431024	0.682604271	0.297447255	0.827477913	0.28120855	29.59646625	26.41530943	21.81848191	32.89697882	21.74149557	18.9444659	18.66553806	36.30013697	28.76413618	22.1043579	31.98116597	31.74441428	22	22	21	30	20	19	19	33	26	19	27	28
Ajap1	.	.	.	.	-2.598791886	-2.487531621	-0.900464941	-0.78920415	5.46E-18	1.75E-15	0.013095822	0.049627374	1053.36514	168.0974236	684.6847418	122.8153876	866.3985985	136.5995699	441.0961363	75.90028639	756.7180441	137.2796964	306.7822958	56.68645407	783	140	659	112	797	137	449	69	684	118	259	50
Ajuba	.	.	.	.	-1.111580763	-1.234556919	-0.051865786	-0.174841167	0.025637793	0.015402637	0.954445093	0.836304226	807.1763521	356.6066773	1043.13123	273.0449242	685.9441853	295.1348372	535.4062233	294.8011124	614.0036761	323.4216577	453.6587618	295.9032902	600	297	1004	249	631	296	545	268	555	278	383	261
AK010878	.	.	.	.	-0.770220659	-0.778111572	0.443112058	0.435221428	0.005501534	0.003884466	0.187571567	0.235718206	118.385865	43.22505179	171.4309293	57.02142995	97.83673007	66.80416923	107.0812447	77.00029054	96.24922491	72.13000999	145.6919783	113.3729081	88	36	165	52	90	67	109	70	87	62	123	100
Ak1	.	.	.	.	0.226661931	0.694815354	-3.023086715	-2.554932979	0.417741453	0.007889252	5.43E-38	3.58E-27	3478.930078	3896.258141	440.5255395	747.8579851	3139.471961	3936.460599	312.4021633	682.0025734	3097.676204	3535.533877	442.9983731	504.5094412	2586	3245	424	682	2888	3948	318	620	2800	3039	374	445
AK129341	.	.	.	.	-0.821563201	-0.530628296	-0.292776007	-0.001840814	0.005060301	0.090076543	0.462649082	0.998527493	125.1123346	68.43966534	91.42982895	73.46991936	104.3591787	43.87139472	76.62694572	36.30013697	109.5249801	80.27372079	108.9728618	81.62849386	93	57	88	67	96	44	78	33	99	69	92	72
Ak2	.	.	.	.	-0.521161143	-0.684193889	0.347217894	0.184185248	7.28E-05	1.11E-07	0.026004408	0.30131123	2638.121378	1712.192329	4237.980367	2042.902385	3027.503258	2135.739261	3383.374372	2483.809372	2884.157808	2109.221099	3256.156491	2243.649852	1961	1426	4079	1863	2785	2142	3444	2258	2607	1813	2749	1979
Ak3	.	.	qNSC	.	0.534020149	0.616351729	-0.094592265	-0.012260475	0.008982576	0.002854927	0.773975215	0.975182236	5858.755023	6971.240298	5524.231824	7083.816105	3689.531799	6331.43992	3251.733209	5827.82199	3624.281159	5765.74725	3557.016349	5995.159382	4355	5806	5317	6460	3394	6350	3310	5298	3276	4956	3003	5288
Ak4	qNSC	.	qNSC	.	0.071368175	-0.294443788	0.056455624	-0.309356229	0.655068692	0.133025435	0.848824155	0.17170097	1514.800954	1823.857047	1440.019806	1131.656071	1588.216252	1598.314676	1589.517925	1414.605338	1767.888062	1697.382009	2038.503209	1584.953256	1126	1519	1386	1032	1461	1603	1618	1286	1598	1459	1721	1398
Ak5	.	.	.	.	0.367788632	0.403502245	-1.131201731	-1.095487936	0.117383731	0.109810877	2.19E-06	4.45E-06	569.0593283	815.2725047	196.3663372	267.5620944	659.8543906	839.5389626	337.9444786	492.8018595	622.8541796	735.260747	311.5202463	358.2583897	423	679	189	244	607	842	344	448	563	632	263	316
Ak6	.	.	.	.	-0.881779683	-0.888410863	0.402473512	0.395842443	1.52E-09	4.13E-10	0.017826919	0.029689496	566.3687404	264.1530943	717.9319524	333.356052	475.0516782	297.1289915	572.7372994	369.6013946	525.4986417	287.3566527	780.5773473	414.9448438	421	220	691	304	437	298	583	336	475	247	659	366
Ak7	.	.	.	.	0.682725069	0.1518439	0.866208227	0.335327376	0.988063132	0.892785979	NA	0.805112387	1.34529392	6.003479416	8.311802632	7.675961724	4.348299114	5.982462916	6.87677718	9.900037356	4.42525172	4.653549032	3.553462886	3.401187244	1	5	8	7	4	6	7	9	4	4	3	3
Ak8	.	.	.	.	1.709728747	0.712895945	-0.057731752	-1.054569647	0.120753722	0.582300246	NA	0.415582666	6.726469601	14.4083506	3.116925987	9.869093645	1.087074779	19.94154305	5.89438044	2.200008301	4.42525172	4.653549032	2.368975257	6.802374488	5	12	3	9	1	20	6	2	4	4	2	6
Akap1	.	.	.	.	-0.423032188	-0.440863138	-0.143963789	-0.161794693	7.11E-06	4.39E-06	0.261298196	0.201700878	1498.657427	1229.512584	1414.045423	1148.104561	1764.322366	1204.469201	1602.289083	1136.304288	1678.276715	1255.294851	1458.104271	1012.42007	1114	1024	1361	1047	1623	1208	1631	1033	1517	1079	1231	893
Akap10	.	.	.	.	0.025519035	0.080766232	-0.059110266	-0.00386296	0.855516254	0.709935463	0.825916179	0.993524277	606.727558	685.5973493	456.1101694	626.1391635	563.1047353	502.526885	539.3358102	566.5021376	667.1066968	684.0717076	771.1014462	672.3013452	451	571	439	571	518	504	549	515	603	588	651	593
Akap11	.	.	.	.	-0.262345889	0.238344775	-0.466684439	0.034006397	0.145625721	0.22137931	0.020316108	0.911564853	4715.25519	3432.78953	2460.293579	3173.46189	3477.552217	2836.6845	2821.443437	3272.512348	3736.018765	3675.140348	3349.731014	3734.503594	3505	2859	2368	2894	3199	2845	2872	2975	3377	3159	2828	3294
Akap12	.	.	.	.	-1.695512516	-1.160718126	-0.407666089	0.127129296	1.99E-06	0.001721147	0.431722305	0.840599345	24452.06229	4567.44714	16576.85137	5395.104526	11743.66883	4731.13109	10073.49617	5331.720118	12447.12678	5719.21176	10017.21188	5674.314052	18176	3804	15955	4920	10803	4745	10254	4847	11251	4916	8457	5005
Akap13	.	.	.	.	-0.141907002	0.484356792	-0.560879901	0.06538407	0.478123258	0.015347797	0.011785088	0.843328884	1537.670951	1395.208616	792.738176	1717.222294	1283.835314	1187.518889	1110.108316	1221.004607	1629.598946	1451.907298	1114.602859	1282.247591	1143	1162	763	1566	1181	1191	1130	1110	1473	1248	941	1131
Akap14	.	.	.	.	1.733662529	1.384855565	-2.161359676	-2.510166956	0.008355902	0.25223165	0.080400964	0.001466742	10.76235136	25.21461355	2.077950658	5.482829803	3.261224336	23.92985167	0.98239674	2.200008301	5.53156465	13.96064709	1.184487629	3.401187244	8	21	2	5	3	24	1	2	5	12	1	3
Akap17b	.	.	.	.	-0.513521335	-0.247949434	-0.097680452	0.167891593	0.007647531	0.253700682	0.746485509	0.550424586	417.0411153	297.772579	364.6803405	312.5212988	417.436715	275.1932942	401.8002667	299.201129	473.501934	344.3626283	457.2122246	418.346031	310	248	351	285	384	276	409	272	428	296	386	369
Akap2	qNSC	.	.	.	-0.709455197	-0.617543065	-0.761203224	-0.6692907	0.010369874	0.032372021	0.016935939	0.039758467	4852.47517	2474.634215	2666.010694	1491.329706	3170.997129	1969.227377	1847.888268	1415.705342	3208.307497	2424.499045	2111.941442	1411.492706	3607	2061	2566	1360	2917	1975	1881	1287	2900	2084	1783	1245
Akap3	.	.	.	.	0.066289593	1.425748224	-1.588979663	-0.229520657	1	0.106393426	0.114027199	0.833575759	9.417057442	8.404871182	1.038975329	12.06222557	6.522448672	7.976617222	3.92958696	5.500020753	6.63787758	6.980323547	2.368975257	2.267458163	7	7	1	11	6	8	4	5	6	6	2	2
Akap5	.	.	.	.	0.58182832	0.981341019	-0.397991895	0.001521141	0.047615392	0.001016061	0.329116545	0.998534409	145.2917434	231.7343054	111.1703602	225.8925879	168.4965907	212.3774335	127.7115762	266.2010044	190.285824	311.7877851	144.5074907	264.1588759	108	193	107	206	155	213	130	242	172	268	122	233
Akap6	.	.	.	.	0.261168891	0.905687897	-0.667568126	-0.023048832	0.309021291	0.000153758	0.01759227	0.958927616	1366.818623	1449.239931	646.2426546	1631.690149	929.4489357	1107.752717	738.7623485	1093.404126	1010.063705	1404.20842	695.294238	1172.27587	1016	1207	622	1488	855	1111	752	994	913	1207	587	1034
Akap7	.	.	qNSC	.	0.500640244	0.706144226	-0.068318985	0.137185178	0.034876397	0.00270668	0.860791895	0.706693304	616.1446155	745.6321434	500.7861086	767.5961724	438.0911358	671.0329238	429.3073754	756.8028556	496.7345056	775.979301	548.417772	886.5761416	458	621	482	700	403	673	437	688	449	667	463	782
Akap8	.	.	.	.	-0.725361894	-0.534453735	0.161698618	0.35260685	1.01E-11	7.02E-07	0.269032335	0.005535689	1773.097387	1151.467352	2482.112061	1378.383412	2167.627109	1194.498429	2260.494899	1548.805844	2142.928145	1336.731959	2065.746424	1775.419741	1318	959	2389	1257	1994	1198	2301	1408	1937	1149	1744	1566
Akap8l	.	.	.	.	0.492229489	0.326483177	0.296482585	0.130736343	0.000846786	0.037616284	0.117271156	0.54685694	485.6511052	817.6738964	735.5945329	1004.45442	581.5850065	750.799096	672.9417669	764.5028847	523.2860159	671.2744478	544.8643092	682.504907	361	681	708	916	535	753	685	695	473	577	460	602
Akap9	.	.	.	.	-0.422511372	0.444181241	-0.628857822	0.237835108	0.065523387	0.058740863	0.013779493	0.441525986	2459.197286	1542.89421	1124.171306	2303.885083	1550.168634	1318.135996	1373.390642	1453.105483	2342.064473	1877.707034	1609.718687	1829.838737	1828	1285	1082	2101	1426	1322	1398	1321	2117	1614	1359	1614
Akip1	.	.	.	.	-0.070804457	-0.097029453	-0.091439674	-0.117664478	0.6893482	0.770427851	0.820032215	0.770376891	215.2470272	160.8932483	209.8730165	117.3325578	148.9292447	194.4300448	152.2714947	184.8006973	171.4785041	152.4037308	138.5850525	166.658175	160	134	202	107	137	195	155	168	155	131	117	147
Akirin1	.	.	.	.	-0.125826898	-0.297903357	0.090484984	-0.081591413	0.38484131	0.027536232	0.647704416	0.685460311	2191.483796	1963.137769	2445.747925	1538.482043	2162.191735	1997.145537	2056.156377	1948.107351	2163.948091	2012.659956	2438.860027	2158.620171	1629	1635	2354	1403	1989	2003	2093	1771	1956	1730	2059	1904
Akirin2	.	.	.	.	-0.214142294	-0.301081708	0.171523373	0.084584035	0.11056375	0.028773821	0.335796748	0.679509589	1611.662116	1333.973126	1760.024207	1264.340553	1382.759118	1174.556886	1467.70073	1290.304869	1526.711843	1389.084386	1864.383527	1577.017152	1198	1111	1694	1153	1272	1178	1494	1173	1380	1194	1574	1391
Akna	.	.	.	.	-0.05767183	-0.126163826	0.110939888	0.042448015	0.758905053	0.589149187	0.699258557	0.895534693	247.5340813	322.9871926	303.3807961	388.1843501	363.0829761	325.0471518	435.2017558	312.4011788	411.54841	337.3823048	368.3756525	314.0429555	184	269	292	354	334	326	443	284	372	290	311	277
Aknad1	.	.	.	.	-1.03382986	1.021050417	-1.101901584	0.952991718	1	NA	NA	NA	0	0	0	0	1.087074779	0	0	1.100004151	0	0	0	0	0	0	0	0	1	0	0	1	0	0	0	0
Akr1a1	.	.	.	.	0.029332237	-0.171142703	0.226462072	0.025987169	0.837320134	0.079672649	0.036138176	0.867833565	7864.588258	7994.23319	10310.79117	8953.461068	8283.509813	8837.094805	9146.113649	8738.432972	7704.363244	7508.501362	8447.765767	7092.609133	5846	6658	9924	8165	7620	8863	9310	7944	6964	6454	7132	6256
Akr1b10	qNSC	.	.	.	0.392711959	0.554061341	-0.588676229	-0.427326762	0.007295005	0.000163695	0.000246782	0.010789747	1391.033914	1891.096016	1043.13123	1525.323251	1406.674764	1959.256605	848.7907833	1323.304993	1441.525748	1714.832818	927.4538132	1290.183695	1034	1575	1004	1391	1294	1965	864	1203	1303	1474	783	1138
Akr1b7	.	.	.	.	-0.823522026	0.026220458	1.69613997	2.545880196	1	0.987589189	NA	NA	0	0	3.116925987	10.96565961	1.087074779	2.991231458	12.77115762	3.300012452	4.42525172	0	2.368975257	4.534916325	0	0	3	10	1	3	13	3	4	0	2	4
Akr1b8	.	.	.	.	2.236184742	1.396255336	0.542714332	-0.297216031	4.85E-06	0.004403449	0.468532943	0.673258435	28.25117232	93.65427889	42.59798849	71.27678744	11.95782256	109.6784868	17.68314132	84.7003196	16.59469395	60.49613741	21.32077731	58.95391223	21	78	41	65	11	110	18	77	15	52	18	52
Akr1c12	.	.	.	.	0.889622379	-0.902533342	0.821682243	-0.970591983	1	NA	NA	NA	0	0	0	0	0	0	0.98239674	0	0	1.163387258	0	0	0	0	0	0	0	0	1	0	0	1	0	0
Akr1c13	.	.	.	.	0.468167913	0.305686899	-0.995860408	-1.158341395	0.334135663	0.566610956	0.043339504	0.011700857	98.20645618	111.6647171	49.87081579	63.60082571	76.0952345	104.693101	24.5599185	37.40014112	32.08307497	67.47646096	28.42770309	26.07576887	73	93	48	58	70	105	25	34	29	58	24	23
Akr1c14	.	.	.	.	-1.628102445	-2.448730012	-1.100283748	-1.920908573	0.063010475	0.005477204	0.342581212	0.06569011	1143.499832	205.318996	571.436431	52.63516611	289.1618911	189.444659	80.55653268	40.70015357	151.5648714	117.502113	86.46759689	41.94797601	850	171	550	48	266	190	82	37	137	101	73	37
Akr1c18	.	.	.	.	0.210383726	0.416423136	-1.278120761	-1.072080988	0.769525256	0.482735172	0.01553507	0.033274043	25.56058448	25.21461355	12.46770395	8.772527685	33.69931814	30.90939173	8.84157066	20.90007886	23.23257153	39.55516677	13.02936391	15.87220714	19	21	12	8	31	31	9	19	21	34	11	14
Akr1c19	.	.	.	.	0.942907683	3.314756679	-2.77910749	-0.407256326	0.404642688	0.023945263	0.120630164	0.776384513	9.417057442	13.20765471	1.038975329	14.25535749	3.261224336	9.970771527	0.98239674	4.400016602	2.21262586	4.653549032	0	2.267458163	7	11	1	13	3	10	1	4	2	4	0	2
Akr1c20	.	.	.	.	-3.610762527	-1.768640204	-1.850937358	-0.008800565	0.131019029	0.511196347	NA	NA	6.726469601	0	1.038975329	0	1.087074779	0	0.98239674	0	0	0	0	0	5	0	1	0	1	0	1	0	0	0	0	0
Akr1cl	.	.	aNSC	cl3	-2.968167286	0.059258269	-3.03626164	-0.008800559	1	NA	NA	NA	2.69058784	0	0	0	1.087074779	0	0	0	1.10631293	0	0	0	2	0	0	0	1	0	0	0	1	0	0	0
Akr1e1	.	.	.	.	0.801909523	0.424573818	-0.084558397	-0.461894024	4.66E-06	0.024702107	0.773110115	0.028736252	1241.706288	2061.594831	957.9352534	1361.934923	929.4489357	1844.592733	872.3683051	1248.504711	901.6450379	1446.090362	1066.038866	1275.445216	923	1717	922	1242	855	1850	888	1135	815	1243	900	1125
Akr7a5	.	.	qNSC	.	0.321474572	-0.00629392	-0.074270289	-0.402038702	0.083734331	0.98444004	0.801679829	0.059783789	508.5211018	686.7980452	622.3462221	606.4009762	643.5482689	879.4220487	587.4732505	592.9022372	591.8774175	613.1050849	446.551836	451.2241744	378	572	599	553	592	882	598	539	535	527	377	398
Akt1	aNSC	.	.	.	-0.381304772	-0.570296998	0.136351474	-0.052640684	0.000960818	4.29E-07	0.397316045	0.785879367	5112.116897	4048.746518	7076.460966	4143.922765	6360.47453	4935.531906	6572.23419	4700.317736	5908.817359	4360.375443	5456.934505	4024.738239	3800	3372	6811	3779	5851	4950	6690	4273	5341	3748	4607	3550
Akt1s1	.	.	.	.	-0.008184718	-0.371142519	0.28257542	-0.080382276	0.923765676	0.076551965	0.276070673	0.808760741	1104.486309	1098.636733	1721.58212	1266.533684	1478.421699	1531.510507	1695.616773	1317.804972	1253.45255	1184.328229	1249.634448	1024.89109	821	915	1657	1155	1360	1536	1726	1198	1133	1018	1055	904
Akt2	.	.	qNSC	.	0.196653975	0.171899427	-0.189321123	-0.214075618	0.115069055	0.195279528	0.218959572	0.14784972	3255.611287	4043.943734	3050.431566	3932.285535	3642.787583	4192.709427	3281.205112	3503.51322	3479.354165	3657.689539	2769.332076	2818.450496	2420	3368	2936	3586	3351	4205	3340	3185	3145	3144	2338	2486
Akt3	aNSC	.	.	.	-0.64965047	-0.264563613	0.087735268	0.472822315	0.000253219	0.194161911	0.763417908	0.027504745	1837.671495	1077.024207	1558.462994	1357.548659	1487.118297	859.4805057	1782.067686	1379.405205	1603.047436	1205.269199	1895.180206	1621.232586	1366	897	1500	1238	1368	862	1814	1254	1449	1036	1600	1430
Aktip	.	.	.	.	0.09562464	0.060111754	-0.293599186	-0.329112007	0.493887125	0.755563689	0.091309731	0.050545984	1829.599732	1677.372149	1325.73252	1365.224621	1328.405379	1582.361441	1089.477985	1230.904645	1297.705067	1496.116014	1216.468795	1189.281806	1360	1397	1276	1245	1222	1587	1109	1119	1173	1286	1027	1049
Alad	.	.	.	.	-0.374291116	-0.643546759	0.198257477	-0.070998057	0.032708724	0.000103597	0.386958226	0.805707077	394.1711186	322.9871926	576.6313076	312.5212988	555.4952119	428.7431757	567.8253157	419.1015814	450.2693625	328.0752067	463.1346628	298.1707484	293	269	555	285	511	430	578	381	407	282	391	263
Alas1	.	.	.	.	0.384484847	0.084596929	-0.08013485	-0.380022736	0.000118154	0.507397143	0.607470217	0.00070316	1397.760383	2000.359341	1356.90178	1598.793171	1518.643466	2053.978935	1431.35205	1625.806135	1631.811572	1885.850745	1518.51314	1340.067774	1039	1666	1306	1458	1397	2060	1457	1478	1475	1621	1282	1182
Alb	.	.	.	.	-0.072095208	-0.902534979	-0.14010946	-0.970593743	1	0.831743141	NA	NA	1.34529392	0	0	0	0	0	0	0	0	1.163387258	1.184487629	0	1	0	0	0	0	0	0	0	0	1	1	0
Alcam	qNSC	.	.	.	-0.109307784	0.253766662	-0.031653342	0.331421375	0.700508952	0.433796433	0.949450417	0.365585566	789.6875312	499.4894874	514.2927879	623.9460316	457.6584818	506.5151936	512.8110983	587.4022164	314.1928721	438.5969962	497.484804	606.5450585	587	416	495	569	421	508	522	534	284	377	420	535
Aldh16a1	.	.	.	.	-0.512917998	-0.50556529	0.261781536	0.269134379	0.010029511	0.010533455	0.30826183	0.300836382	423.7675849	273.7586614	663.9052352	390.377482	595.7169787	451.6759502	591.4028375	490.6018512	475.7145599	321.0948832	538.941871	383.2004295	315	228	639	356	548	453	602	446	430	276	455	338
Aldh18a1	aNSC	.	.	.	-0.462338551	-0.403818448	0.350036363	0.408556659	0.011039791	0.031946193	0.118164236	0.058494096	1919.734424	1622.140138	2940.300181	2309.367913	2750.29919	1740.896709	3393.19834	2542.109592	2899.64619	2133.652231	3318.934335	2444.319899	1427	1351	2830	2106	2530	1746	3454	2311	2621	1834	2802	2156
Aldh1a1	.	.	.	.	1.363115679	1.983561457	-0.396434444	0.224012483	0.010764183	0.000177666	0.62502021	0.803493448	651.1222574	3358.346385	497.6691826	4502.499834	1478.421699	2888.532511	1031.516577	2714.810244	1319.831325	2628.091816	1092.097594	3148.365659	484	2797	479	4106	1360	2897	1050	2468	1193	2259	922	2777
Aldh1a2	.	.	.	.	3.825677709	1.970148561	3.18882668	1.333236518	0.05282714	0.163066744	NA	NA	0	9.605567065	4.155901316	30.7038469	1.087074779	5.982462916	4.9119837	13.20004981	0	2.326774516	2.368975257	1.133729081	0	8	4	28	1	6	5	12	0	2	2	1
Aldh1a3	.	.	.	.	-0.458452473	-0.601468481	-0.975048813	-1.11806451	0.044199748	0.007908985	2.30E-05	1.03E-06	1170.405711	898.1205206	741.8283849	435.3366864	1333.840753	931.2700607	692.5897017	548.9020712	1327.575516	959.7944878	514.0676308	300.4382066	870	748	714	397	1227	934	705	499	1200	825	434	265
Aldh1a7	.	.	qNSC	cl2	1.101878542	1.774367433	-0.769010658	-0.09652151	0.00351512	1.43E-06	0.102249954	0.880475186	300.0005442	667.586911	153.7683487	709.4781765	254.3754982	462.6437989	141.4651306	367.4013863	243.3888446	581.6936289	172.9351938	523.7828356	223	556	148	647	234	464	144	334	220	500	146	462
Aldh1b1	.	.	.	.	0.883528618	0.727960059	-0.056698764	-0.212267186	4.20E-05	0.000963624	0.885473592	0.466680476	72.64587169	110.4640212	80.00110033	98.69093645	78.26938406	161.5264987	67.78537506	149.6005645	75.22927924	144.26002	69.88477009	112.2391791	54	92	77	90	72	162	69	136	68	124	59	99
Aldh1l1	qNSC	qNSC	qNSC	.	0.931127196	0.838222769	-0.359293615	-0.452197767	3.90E-05	0.000311415	0.240725085	0.117398367	22310.35437	46464.52929	18541.55372	35672.38726	24888.57706	50304.53651	21834.74994	37357.24096	26684.26787	44109.82788	17218.89666	29942.91877	16584	38698	17846	32531	22895	50452	22226	33961	24120	37915	14537	26411
Aldh1l2	.	.	.	.	0.403377173	0.537514567	0.068751542	0.202889249	0.195767739	0.081268842	0.889062779	0.639169216	791.0328251	1055.411681	576.6313076	1352.065829	765.3006441	979.129764	894.9634301	1157.204366	681.4887649	924.89287	875.3363575	896.7797033	588	879	555	1233	704	982	911	1052	616	795	739	791
Aldh2	.	qNSC	qNSC	cl2	1.115346643	0.777025433	-0.303757647	-0.642078732	1.43E-08	0.000150557	0.269671743	0.005722269	1177.13218	3060.573806	1256.121173	2209.580411	1445.809456	3319.269841	1163.15774	2008.607579	1563.22017	2692.078115	972.4643431	1595.156817	875	2549	1209	2015	1330	3329	1184	1826	1413	2314	821	1407
Aldh3a1	.	.	.	.	5.183488654	1.175221571	3.688478032	-0.319866734	0.002693956	0.36366211	NA	0.851626928	0	10.80626295	6.233851974	3.289697882	0	6.979540069	1.96479348	9.900037356	0	5.816936289	0	5.668645407	0	9	6	3	0	7	2	9	0	5	0	5
Aldh3a2	.	.	.	.	0.515389629	0.509750591	-0.197369913	-0.203008915	5.07E-07	1.12E-06	0.151673127	0.120235217	1049.329258	1497.267766	781.3094474	1197.450029	894.6625428	1268.282138	803.6005333	1150.604342	880.6250923	1268.092111	876.5208452	1154.136205	780	1247	752	1092	823	1272	818	1046	796	1090	740	1018
Aldh3b1	.	.	.	.	1.111705078	0.785351867	-0.647559032	-0.973912222	3.12E-05	0.005714992	0.054055218	0.001187779	351.1217132	668.7876069	274.2894869	368.4461628	294.597265	700.9452384	155.2186849	353.1013323	213.5183955	483.9690993	117.2642752	222.2108999	261	557	264	336	271	703	158	321	193	416	99	196
Aldh3b2	.	.	.	.	0.921373277	-1.765241614	0.722608847	-1.964027729	1	NA	NA	NA	1.34529392	2.401391766	2.077950658	0	0	0	0	0	0	0	0	0	1	2	2	0	0	0	0	0	0	0	0	0
Aldh4a1	.	.	.	.	0.556701803	0.536903042	-0.640905884	-0.660704578	2.92E-05	0.000109222	1.38E-05	5.16E-06	1381.616856	1961.937073	949.6234507	1439.791106	1389.281567	2244.420671	923.4529356	1342.005064	1445.951	1995.209147	830.3258277	1141.665185	1027	1634	914	1313	1278	2251	940	1220	1307	1715	701	1007
Aldh5a1	.	.	.	.	1.105208406	1.227712513	-0.528304115	-0.405799732	4.94E-06	5.49E-07	0.088275642	0.206565267	1473.096843	3210.660792	862.3495231	2262.215577	1421.89381	2881.552971	1021.69261	2378.208974	1454.801503	3265.628033	1132.370173	2422.779047	1095	2674	830	2063	1308	2890	1040	2162	1315	2807	956	2137
Aldh6a1	qNSC	qNSC	.	cl2	1.37561404	1.65865497	-0.631425841	-0.348384846	1.32E-18	5.13E-26	0.00075814	0.082704811	1007.625146	2486.641174	580.7872089	1982.591257	797.9128875	2011.104617	561.9309353	1580.705964	698.0834588	1991.718986	470.2415886	1532.801718	749	2071	559	1808	734	2017	572	1437	631	1712	397	1352
Aldh7a1	qNSC	qNSC	.	.	0.743612922	0.500080622	-0.244473377	-0.488005618	3.28E-10	4.82E-05	0.116815562	0.000282311	2846.641935	5143.781163	2627.568607	3806.180449	2839.439322	4938.523138	2447.150279	3538.713353	2834.373727	4183.540579	2115.494905	2826.3866	2116	4284	2529	3471	2612	4953	2491	3217	2562	3596	1786	2493
Aldh8a1	.	.	.	.	0.902962511	-1.119258527	2.028733918	0.006503329	0.848335336	0.507906443	NA	NA	1.34529392	1.200695883	4.155901316	3.289697882	1.087074779	1.994154305	1.96479348	0	0	1.163387258	3.553462886	1.133729081	1	1	4	3	1	2	2	0	0	1	3	1
Aldh9a1	.	.	qNSC	.	0.684123488	0.167161367	0.173678861	-0.343283204	2.07E-06	0.338596093	0.409092069	0.053287606	933.6339806	1590.922045	1190.665727	1218.284782	922.926487	1558.43159	992.2207074	1263.904769	1054.316222	1528.690857	1101.573495	1205.154013	694	1325	1146	1111	849	1563	1010	1149	953	1314	930	1063
Aldoa	qNSC	qNSC	.	.	0.150840166	-0.050542129	0.098248277	-0.103133956	0.244332298	0.761541102	0.590648008	0.565462134	14658.32255	16448.3329	18534.28089	16981.42047	15777.80334	18812.85172	16029.76761	16856.4636	15434.17169	15663.84604	14538.40115	13575.27202	10896	13699	17839	15486	14514	18868	16317	15324	13951	13464	12274	11974
Aldob	.	.	.	.	0.889649739	0.063485622	2.283897517	1.45764156	1	NA	NA	NA	0	0	0	3.289697882	0	0	1.96479348	0	0	1.163387258	1.184487629	0	0	0	0	3	0	0	2	0	0	1	1	0
Aldoc	qNSC	qNSC	.	cl2	2.74775104	1.878432975	0.352664375	-0.516653657	1.09E-39	1.77E-18	0.236858349	0.057680192	6138.576158	49595.94415	8481.155611	37935.69941	6733.341179	50579.7298	8520.326926	31279.71803	6677.704845	31135.73318	7962.125839	22570.27855	4563	41306	8163	34595	6194	50728	8673	28436	6036	26763	6722	19908
Alg1	.	.	.	.	0.246502622	-0.097913505	0.067186021	-0.277230035	0.144789174	0.638853858	0.801416662	0.174032407	501.7946322	647.175081	665.9831859	554.8623761	558.7564362	686.9861582	560.9485385	566.5021376	552.0501521	579.3668544	461.9501752	458.0265489	373	539	641	506	514	689	571	515	499	498	390	404
Alg10b	.	.	.	.	-0.812115228	-0.329959989	-0.107227848	0.374927702	0.000123812	0.169276458	0.756328937	0.171778148	2662.336668	1357.987044	1694.568762	1441.984238	2131.753641	1051.916396	2071.874725	1687.406367	2426.144255	1703.198946	2937.529319	2202.835605	1979	1131	1631	1315	1961	1055	2109	1534	2193	1464	2480	1943
Alg11	.	.	.	.	-0.491621629	-0.30927834	0.097744453	0.28008783	0.000249409	0.029903569	0.637688464	0.09765963	1015.69691	674.7910863	1111.703602	719.3472702	956.6258052	646.105995	860.5795442	852.5032167	917.133419	734.0973597	1120.525297	922.8554722	755	562	1070	656	880	648	876	775	829	631	946	814
Alg12	.	.	.	.	0.151199064	0.005265147	-0.008770734	-0.154704605	0.242105422	0.980891359	0.971464237	0.353169184	239.4623178	266.5544861	240.003301	244.5342092	248.9401243	253.2575968	252.4759622	228.8008633	240.0699058	290.8468145	230.9750876	253.9553142	178	222	231	223	229	254	257	208	217	250	195	224
Alg13	.	.	.	.	-0.812781721	-0.512406506	0.27051125	0.570886698	9.45E-06	0.007383431	0.27521786	0.008360597	839.4634062	419.0428632	893.518783	553.7658101	702.250307	371.909778	813.4245007	589.6022247	752.2927924	515.3805552	1060.116428	795.8778151	624	349	860	505	646	373	828	536	680	443	895	702
Alg14	.	.	.	.	0.076350744	-0.263818658	0.032202005	-0.307967348	0.509002006	0.042209662	0.87552457	0.033995837	548.8799195	588.3409827	564.1636037	443.0126481	538.1020154	575.3135171	503.9695276	469.7017723	546.5185874	558.4258838	604.0886906	478.4336723	408	490	543	404	495	577	513	427	494	480	510	422
Alg2	.	.	.	.	0.107272574	-0.047128611	-0.005827481	-0.160228642	0.203365608	0.641116077	0.969802483	0.09387057	2167.268506	2286.124962	2082.106559	2051.674912	2056.745481	2165.651576	2001.142159	2015.207604	2049.997859	2305.833545	2165.243385	1978.357247	1611	1904	2004	1871	1892	2172	2037	1832	1853	1982	1828	1745
Alg3	.	.	qNSC	.	-0.110157317	-0.334835564	0.182931062	-0.041747112	0.597697905	0.031973695	0.369714773	0.871164248	376.6822977	356.6066773	535.0722944	370.6392947	516.3605198	434.7256386	552.1069679	410.3015482	463.5451177	467.6816777	454.8432494	443.2880708	280	297	515	338	475	436	562	373	419	402	384	391
Alg5	.	.	.	.	-0.241706687	-0.367180852	0.068024215	-0.057449902	0.027001628	0.000538431	0.677551141	0.740917198	1065.472785	846.4905976	1202.094456	807.072547	1054.462535	924.2905206	936.2240932	875.6033039	982.4058818	850.4360855	1114.602859	837.8257911	792	705	1157	736	970	927	953	796	888	731	941	739
Alg6	.	.	.	.	-0.531594907	-0.379376507	0.3163317	0.468550382	0.028644392	0.141967035	0.317843701	0.113293653	329.5970105	201.7169084	381.3039457	230.2788517	256.5496477	178.4768103	265.2471198	256.3009671	306.4486816	237.3310006	465.503638	367.3282223	245	168	367	210	236	179	270	233	277	204	393	324
Alg8	.	.	.	.	-0.937530221	-0.537006528	0.166190902	0.566714832	2.61E-07	0.004685127	0.542223788	0.009060736	840.8087001	321.7864967	909.1034129	484.6821546	621.8067734	348.9770035	759.39268	553.3020878	716.8907786	466.5182904	774.6549091	646.2255764	625	268	875	442	572	350	773	503	648	401	654	570
Alg9	.	.	.	.	-0.199997943	-0.422152731	0.031013567	-0.191141171	0.085101423	0.000118414	0.865140022	0.177502518	889.2392813	744.4314476	870.6613257	659.0361423	842.4829534	731.8546301	930.3297128	735.9027768	979.086943	885.3377033	970.0953678	672.3013452	661	620	838	601	775	734	947	669	885	761	819	593
Alk	.	.	.	.	0.775187025	0.792370822	0.998651468	1.015833535	0.29327019	0.191877709	0.196221363	0.138909394	14.79823312	24.01391766	27.01335855	58.11799591	17.39319646	24.92692882	25.54231524	40.70015357	2.21262586	9.307098063	15.39833917	19.27339438	11	20	26	53	16	25	26	37	2	8	13	17
Alkbh1	.	.	.	.	-0.532858053	-0.369585717	0.141571065	0.304843528	0.000449119	0.016252845	0.50952881	0.106650266	435.8752302	252.1461355	499.7471333	304.845337	338.0802561	242.2897481	374.2931579	337.7012742	401.5915936	317.6047214	420.4931082	359.3921188	324	210	481	278	311	243	381	307	363	273	355	317
Alkbh2	.	.	.	.	-0.347952372	-0.537284397	0.354466346	0.165134548	0.221475023	0.027091531	0.240910173	0.658898207	72.64587169	63.63688181	122.5990888	66.8905236	98.92380485	72.78663215	123.7819892	89.1003362	92.93028612	72.13000999	92.39003503	78.22730661	54	53	118	61	91	73	126	81	84	62	78	69
Alkbh3	.	.	.	.	-0.058650154	-0.325815676	0.203444466	-0.063721009	0.788991019	0.008749902	0.189997027	0.751821397	411.6599396	381.8212908	542.3451217	372.8324266	451.1360331	445.6934873	478.4272124	430.1016229	439.2062332	422.3095746	479.7174896	394.5377203	306	318	522	340	415	447	487	391	397	363	405	348
Alkbh4	.	.	.	.	0.41434936	0.25489246	0.098582133	-0.060874716	0.081425592	0.356653656	0.803977774	0.879291048	68.60998993	151.2876813	92.46880428	143.6501408	116.3170013	152.5528044	122.7995925	135.3005105	109.5249801	90.74420612	101.8659361	99.76815916	51	126	89	131	107	153	125	123	99	78	86	88
Alkbh5	.	.	.	.	0.126009506	0.141547418	0.043168708	0.05870665	0.1952531	0.130928032	0.754283864	0.651669028	2016.595586	2431.409163	2080.028609	2654.786191	2391.564513	2406.944247	2429.467138	2503.609447	2357.552854	2552.471644	2469.656706	2538.419413	1499	2025	2002	2421	2200	2414	2473	2276	2131	2194	2085	2239
Alkbh6	.	.	.	.	0.001580972	-0.134610469	0.183785274	0.047593894	0.948836409	0.57324732	0.504559616	0.885732515	269.058784	232.9350013	317.9264507	310.3281668	248.9401243	250.2663653	321.243734	283.8010709	252.239348	287.3566527	233.3440628	201.8037765	200	194	306	283	229	251	327	258	228	247	197	178
Alkbh7	.	.	.	.	0.368568962	-0.228764254	0.155579276	-0.441753889	0.094108586	0.384865482	0.648634982	0.104086999	133.1840981	168.0974236	174.5478553	125.0085195	157.6258429	215.368665	142.4475273	145.2005479	116.1628576	140.7698582	136.2160773	116.7740954	99	140	168	114	145	216	145	132	105	121	115	103
Alkbh8	.	.	.	.	-0.145325259	-0.020606104	0.155880403	0.280599763	0.651791335	0.952239965	0.632411253	0.330538953	449.3281694	428.6484303	362.6023898	437.5298183	441.3523601	328.0383833	496.1103537	490.6018512	498.9471314	501.4199082	691.7407751	598.6089549	334	357	349	399	406	329	505	446	451	431	584	528
[truncated: 15,959 more rows]
